# Supplementary material for: Bis[μ-N′-(5-bromo-3-meth­oxy-2-oxido­benzyl­idene)-2-hydroxybenzohydra­zidato]bis[(N,N-dimethyl­formamide)­copper(II)]
Source: Acta Crystallogr Sect E Struct Rep Online. 2012 Aug 25;68(Pt 9):m1216. doi: 10.1107/S1600536812036100 (PMC3435625; doi:10.1107/S1600536812036100)
Supplement: Supplementary file 1 [file e-68-m1216-sup1.cif]

##############################################################################
#                                                                            #
# This CIF contains the data in a paper accepted for publication in          #
# Acta Crystallographica Section E. It conforms to the requirements of       #
# Notes for Authors for Acta Crystallographica Section E, and has been       #
# peer reviewed under the auspices of the IUCr Commission on Journals.       #
#                                                                            #
# Full details of the Crystallographic Information File format               #
# are given in the paper "The Crystallographic Information File (CIF):       #
# a New Standard Archive File for Crystallography" by S. R. Hall, F. H.      #
# Allen and I. D. Brown [Acta Cryst. (1991), A47, 655-685].                  #
#                                                                            #
# The current version of the core CIF dictionary is obtainable from          #
# ftp://ftp.iucr.org/pub/cif_core.dic.                                       #
#                                                                            #
# Software is freely available for graphical display of the structure(s)     #
# in this CIF. For information consult the CIF software page                 #
# http://www.iucr.org/resources/cif/software.                                #
#                                                                            #
# This file may be used for bona fide research purposes within the           #
# scientific community so long as proper attribution is given to the journal # 
# article from which it was obtained.                                        #
#                                                                            #
##############################################################################
data_I
_audit_creation_method     SHELXL97
_chemical_name_systematic
;
Bis[\m-<i>N</i>'-(5-bromo-3-methoxy-2-
oxidobenzylidene)-2-hydroxybenzohydrazidato]bis[(<i>N</i>,<i>N</i>-
dimethylformamide)copper(II)]
;
_chemical_name_common     ?
_chemical_formula_moiety     'C36 H36 Br2 Cu2 N6 O10'
_chemical_formula_sum     'C36 H36 Br2 Cu2 N6 O10'
_chemical_formula_iupac     '[Cu2 (C15 H11 Br N2 O4)2 (C3 H7 N O)2]'
_chemical_formula_weight     999.61
_chemical_melting_point     ?
_symmetry_cell_setting     triclinic
_symmetry_space_group_name_H-M     'P -1'
_symmetry_space_group_name_Hall     '-P 1'
loop_
    _symmetry_equiv_pos_as_xyz
    'x, y, z'
    '-x, -y, -z'
_cell_length_a     8.3861(17)
_cell_length_b     9.5795(19)
_cell_length_c     12.275(3)
_cell_angle_alpha     90.446(3)
_cell_angle_beta     97.850(3)
_cell_angle_gamma     101.688(3)
_cell_volume     956.0(3)
_cell_formula_units_Z     1
_cell_measurement_reflns_used     3650
_cell_measurement_theta_min     1.79
_cell_measurement_theta_max     26.53
_cell_measurement_temperature     296(2)
_exptl_crystal_description     block
_exptl_crystal_colour     green
_exptl_crystal_size_max     0.38
_exptl_crystal_size_mid     0.25
_exptl_crystal_size_min     0.16
_exptl_crystal_density_diffrn     1.736
_exptl_crystal_density_meas     ?
_exptl_crystal_density_method     'not measured'
_exptl_crystal_F_000     502
_exptl_absorpt_coefficient_mu     3.268
_exptl_absorpt_correction_type     multi-scan
_exptl_absorpt_process_details     '(SADABS; Sheldrick, 2004)'
_exptl_absorpt_correction_T_min     0.3714
_exptl_absorpt_correction_T_max     0.6196
_exptl_special_details
;
;
_diffrn_ambient_temperature     296(2)
_diffrn_radiation_type     MoK\a
_diffrn_radiation_wavelength     0.71073
_diffrn_radiation_source     'fine-focus sealed tube'
_diffrn_radiation_monochromator     graphite
_diffrn_measurement_device_type     'Bruker SMART 1K CCD area-detector'
_diffrn_measurement_method     'thin-slice \w'
_diffrn_detector_area_resol_mean     ?
_diffrn_reflns_number     5880
_diffrn_reflns_av_R_equivalents     0.0221
_diffrn_reflns_av_sigmaI/netI     0.0500
_diffrn_reflns_theta_min     2.70
_diffrn_reflns_theta_max     29.54
_diffrn_reflns_theta_full     25.00
_diffrn_measured_fraction_theta_max     0.814
_diffrn_measured_fraction_theta_full     0.991
_diffrn_reflns_limit_h_min     -10
_diffrn_reflns_limit_h_max     9
_diffrn_reflns_limit_k_min     -13
_diffrn_reflns_limit_k_max     9
_diffrn_reflns_limit_l_min     -15
_diffrn_reflns_limit_l_max     16
_diffrn_standards_number     ?
_diffrn_standards_interval_count     ?
_diffrn_standards_interval_time     ?
_diffrn_standards_decay_%     ?
_refine_special_details
;
Refinement of <i>F</i>^2^ against ALL reflections. The weighted <i>R</i>-factor
<i>wR</i> and goodness of fit <i>S</i> are based on <i>F</i>^2^, conventional
<i>R</i>-factors <i>R</i> are based on <i>F</i>, with <i>F</i> set to zero for
negative <i>F</i>^2^. The threshold expression of <i>F</i>^2^ >
\s(<i>F</i>^2^) is used only for calculating <i>R</i>-factors(gt) <i>etc</i>.
and is not relevant to the choice of reflections for refinement.
<i>R</i>-factors based on <i>F</i>^2^ are statistically about twice as large
as those based on <i>F</i>, and <i>R</i>- factors based on ALL data will be
even larger.
;
_reflns_number_total     4354
_reflns_number_gt     2957
_reflns_threshold_expression     I>2\s(I)
_refine_ls_structure_factor_coef     Fsqd
_refine_ls_matrix_type     full
_refine_ls_R_factor_all     0.0678
_refine_ls_R_factor_gt     0.0400
_refine_ls_wR_factor_gt     0.1094
_refine_ls_wR_factor_ref     0.1229
_refine_ls_goodness_of_fit_ref     0.988
_refine_ls_restrained_S_all     0.988
_refine_ls_number_reflns     4354
_refine_ls_number_parameters     256
_refine_ls_number_restraints     0
_refine_ls_hydrogen_treatment     constr
_refine_ls_weighting_scheme     calc
_refine_ls_weighting_details
                 'calc w=1/[\s^2^(Fo^2^)+(0.0690P)^2^] where P=(Fo^2^+2Fc^2^)/3'
_atom_sites_solution_hydrogens     geom
_atom_sites_solution_primary     direct
_atom_sites_solution_secondary     difmap
_refine_ls_shift/su_max     0.001
_refine_ls_shift/su_mean     0.000
_refine_diff_density_max     0.590
_refine_diff_density_min     -0.580
_refine_ls_extinction_method     none
_refine_ls_extinction_coef     ?
loop_
    _atom_type_symbol
    _atom_type_description
    _atom_type_scat_dispersion_real
    _atom_type_scat_dispersion_imag
    _atom_type_scat_source
    'C' 'C' 0.0033 0.0016
                         'International Tables Vol C Tables 4.2.6.8 and 6.1.1.4'
    'H' 'H' 0.0000 0.0000
                         'International Tables Vol C Tables 4.2.6.8 and 6.1.1.4'
    'N' 'N' 0.0061 0.0033
                         'International Tables Vol C Tables 4.2.6.8 and 6.1.1.4'
    'O' 'O' 0.0106 0.0060
                         'International Tables Vol C Tables 4.2.6.8 and 6.1.1.4'
    'Br' 'Br' -0.2901 2.4595
                         'International Tables Vol C Tables 4.2.6.8 and 6.1.1.4'
_computing_data_collection     'SMART (Bruker, 2001)'
_computing_cell_refinement     'SAINT (Bruker, 2001)'
_computing_data_reduction     'SAINT (Bruker, 2001)'
_computing_structure_solution     'SHELXS97 (Sheldrick, 2008)'
_computing_structure_refinement     'SHELXL97 (Sheldrick, 2008)'
_computing_molecular_graphics     'SHELXTL (Sheldrick, 2008)'
_computing_publication_material     'SHELXTL and local programs'
loop_
    _atom_site_type_symbol
    _atom_site_label
    _atom_site_fract_x
    _atom_site_fract_y
    _atom_site_fract_z
    _atom_site_U_iso_or_equiv
    _atom_site_adp_type
    _atom_site_calc_flag
    _atom_site_refinement_flags
    _atom_site_occupancy
    _atom_site_symmetry_multiplicity
    _atom_site_disorder_assembly
    _atom_site_disorder_group
    Cu Cu1 0.08579(5) 0.69096(4) 1.00600(3) 0.04176(15) Uani d . 1 1 . .
    Br Br1 -0.38768(6) 1.16095(5) 1.23139(4) 0.0821(2) Uani d . 1 1 . .
    O O2 0.1023(3) 0.8271(2) 1.11968(18) 0.0456(6) Uani d . 1 1 . .
    O O3 0.0529(3) 0.5575(2) 0.88176(17) 0.0472(6) Uani d . 1 1 . .
    N N1 -0.1145(3) 0.7314(3) 0.9327(2) 0.0383(6) Uani d . 1 1 . .
    C C8 -0.1977(4) 0.8182(4) 0.9650(3) 0.0435(8) Uani d . 1 1 . .
    H H8A -0.2920 0.8293 0.9194 0.052 Uiso calc R 1 1 . .
    N N2 -0.1691(3) 0.6616(3) 0.8310(2) 0.0397(6) Uani d . 1 1 . .
    O O4 -0.3540(3) 0.5853(3) 0.6472(2) 0.0592(7) Uani d . 1 1 . .
    H H4A -0.3231 0.6295 0.7064 0.089 Uiso calc R 1 1 . .
    O O1 0.1737(3) 0.9882(3) 1.29675(19) 0.0532(6) Uani d . 1 1 . .
    C C7 -0.0064(4) 0.8995(3) 1.1382(2) 0.0373(7) Uani d . 1 1 . .
    C C5 -0.2652(4) 0.9817(4) 1.0956(3) 0.0473(8) Uani d . 1 1 . .
    H H5A -0.3618 0.9825 1.0485 0.057 Uiso calc R 1 1 . .
    C C2 0.0244(4) 0.9885(4) 1.2357(3) 0.0427(8) Uani d . 1 1 . .
    C C15 -0.0090(4) 0.4028(4) 0.6826(3) 0.0503(9) Uani d . 1 1 . .
    H H15A 0.0814 0.3948 0.7334 0.060 Uiso calc R 1 1 . .
    C C9 -0.0709(4) 0.5740(3) 0.8131(2) 0.0378(7) Uani d . 1 1 . .
    C C10 -0.1099(4) 0.4926(3) 0.7074(3) 0.0404(7) Uani d . 1 1 . .
    C C3 -0.0851(4) 1.0652(4) 1.2625(3) 0.0463(8) Uani d . 1 1 . .
    H H3A -0.0634 1.1207 1.3274 0.056 Uiso calc R 1 1 . .
    C C13 -0.1735(5) 0.3340(5) 0.5115(3) 0.0665(11) Uani d . 1 1 . .
    H H13A -0.1945 0.2805 0.4456 0.080 Uiso calc R 1 1 . .
    C C11 -0.2471(4) 0.5005(4) 0.6306(3) 0.0442(8) Uani d . 1 1 . .
    C C4 -0.2312(5) 1.0593(4) 1.1908(3) 0.0501(9) Uani d . 1 1 . .
    C C12 -0.2778(5) 0.4198(4) 0.5330(3) 0.0595(10) Uani d . 1 1 . .
    H H12A -0.3695 0.4240 0.4822 0.071 Uiso calc R 1 1 . .
    C C6 -0.1546(4) 0.8990(3) 1.0669(3) 0.0396(7) Uani d . 1 1 . .
    C C14 -0.0388(5) 0.3255(5) 0.5852(3) 0.0641(11) Uani d . 1 1 . .
    H H14A 0.0322 0.2676 0.5694 0.077 Uiso calc R 1 1 . .
    O O5 0.2998(3) 0.6509(2) 1.06249(19) 0.0480(6) Uani d . 1 1 . .
    N N3 0.5109(3) 0.6665(3) 1.1985(2) 0.0469(7) Uani d . 1 1 . .
    C C17 0.3796(4) 0.7041(4) 1.1530(3) 0.0456(8) Uani d . 1 1 . .
    H H17A 0.3414 0.7742 1.1886 0.055 Uiso calc R 1 1 . .
    C C16 0.6002(5) 0.7336(5) 1.3018(3) 0.0617(11) Uani d . 1 1 . .
    H H16A 0.5433 0.8023 1.3272 0.093 Uiso calc R 1 1 . .
    H H16B 0.7090 0.7806 1.2907 0.093 Uiso calc R 1 1 . .
    H H16C 0.6073 0.6622 1.3557 0.093 Uiso calc R 1 1 . .
    C C1 0.2101(6) 1.0583(5) 1.4017(3) 0.0672(11) Uani d . 1 1 . .
    H H1A 0.3178 1.0496 1.4351 0.101 Uiso calc R 1 1 . .
    H H1B 0.1304 1.0154 1.4472 0.101 Uiso calc R 1 1 . .
    H H1C 0.2066 1.1573 1.3941 0.101 Uiso calc R 1 1 . .
    C C18 0.5749(5) 0.5542(5) 1.1512(4) 0.0654(11) Uani d . 1 1 . .
    H H18A 0.4883 0.4937 1.1028 0.098 Uiso calc R 1 1 . .
    H H18B 0.6171 0.4988 1.2089 0.098 Uiso calc R 1 1 . .
    H H18C 0.6616 0.5955 1.1104 0.098 Uiso calc R 1 1 . .
loop_
    _atom_site_aniso_label
    _atom_site_aniso_U_11
    _atom_site_aniso_U_22
    _atom_site_aniso_U_33
    _atom_site_aniso_U_12
    _atom_site_aniso_U_13
    _atom_site_aniso_U_23
    Cu1 0.0362(2) 0.0507(3) 0.0374(2) 0.01501(18) -0.00696(16) -0.00787(17)
    Br1 0.0733(3) 0.1088(4) 0.0734(3) 0.0549(3) -0.0096(2) -0.0330(3)
    O2 0.0385(13) 0.0546(14) 0.0435(12) 0.0180(11) -0.0066(10) -0.0112(10)
    O3 0.0419(13) 0.0591(15) 0.0408(12) 0.0209(11) -0.0079(10) -0.0123(10)
    N1 0.0389(15) 0.0411(15) 0.0336(13) 0.0104(12) -0.0023(11) -0.0008(11)
    C8 0.0374(17) 0.046(2) 0.0449(18) 0.0123(15) -0.0077(14) -0.0012(15)
    N2 0.0387(15) 0.0393(15) 0.0375(14) 0.0080(12) -0.0067(11) -0.0072(11)
    O4 0.0599(16) 0.0672(18) 0.0486(15) 0.0250(14) -0.0163(12) -0.0091(12)
    O1 0.0450(14) 0.0676(17) 0.0441(13) 0.0160(12) -0.0094(11) -0.0157(12)
    C7 0.0384(17) 0.0368(17) 0.0360(16) 0.0086(14) 0.0018(13) -0.0004(13)
    C5 0.0402(19) 0.059(2) 0.0440(19) 0.0185(16) -0.0023(15) -0.0039(16)
    C2 0.0405(18) 0.048(2) 0.0374(17) 0.0088(15) -0.0014(14) -0.0027(14)
    C15 0.043(2) 0.061(2) 0.047(2) 0.0170(17) -0.0022(15) -0.0081(16)
    C9 0.0331(16) 0.0435(19) 0.0334(16) 0.0037(14) -0.0015(13) 0.0015(13)
    C10 0.0389(18) 0.0436(19) 0.0354(16) 0.0040(15) 0.0006(13) -0.0007(14)
    C3 0.050(2) 0.049(2) 0.0398(18) 0.0120(16) 0.0042(15) -0.0070(15)
    C13 0.071(3) 0.083(3) 0.045(2) 0.020(2) -0.0027(19) -0.022(2)
    C11 0.046(2) 0.046(2) 0.0379(17) 0.0096(16) -0.0007(15) 0.0021(14)
    C4 0.048(2) 0.054(2) 0.051(2) 0.0195(17) 0.0041(16) -0.0053(16)
    C12 0.062(3) 0.069(3) 0.040(2) 0.009(2) -0.0111(17) -0.0053(18)
    C6 0.0348(17) 0.0389(18) 0.0440(18) 0.0088(14) 0.0004(13) -0.0017(14)
    C14 0.063(3) 0.076(3) 0.056(2) 0.024(2) 0.0040(19) -0.019(2)
    O5 0.0379(13) 0.0562(15) 0.0488(13) 0.0164(11) -0.0074(10) -0.0079(11)
    N3 0.0310(14) 0.0506(18) 0.0537(17) 0.0044(12) -0.0062(12) -0.0006(13)
    C17 0.0346(18) 0.049(2) 0.050(2) 0.0069(15) -0.0017(15) 0.0024(16)
    C16 0.047(2) 0.070(3) 0.060(2) 0.0083(19) -0.0155(18) -0.0032(19)
    C1 0.061(3) 0.077(3) 0.055(2) 0.010(2) -0.014(2) -0.022(2)
    C18 0.045(2) 0.076(3) 0.077(3) 0.026(2) -0.003(2) -0.005(2)
_geom_special_details
;
All e.s.d.'s (except the e.s.d. in the dihedral angle between two l.s. planes)
are estimated using the full covariance matrix. The cell e.s.d.'s are taken
into account individually in the estimation of e.s.d.'s in distances, angles
and torsion angles; correlations between e.s.d.'s in cell parameters are only
used when they are defined by crystal symmetry. An approximate (isotropic)
treatment of cell e.s.d.'s is used for estimating e.s.d.'s involving l.s.
planes.
;
loop_
    _geom_bond_atom_site_label_1
    _geom_bond_atom_site_label_2
    _geom_bond_site_symmetry_2
    _geom_bond_distance
    _geom_bond_publ_flag
    Cu1 O2 . 1.874(2) ?
    Cu1 N1 . 1.907(3) ?
    Cu1 O3 . 1.936(2) ?
    Cu1 O5 . 1.948(2) ?
    Br1 C4 . 1.899(4) ?
    O2 C7 . 1.294(4) ?
    O3 C9 . 1.282(4) ?
    N1 C8 . 1.281(4) ?
    N1 N2 . 1.386(3) ?
    C8 C6 . 1.429(4) ?
    C8 H8A . 0.9300 ?
    N2 C9 . 1.326(4) ?
    O4 C11 . 1.359(4) ?
    O4 H4A . 0.8200 ?
    O1 C2 . 1.369(4) ?
    O1 C1 . 1.414(4) ?
    C7 C6 . 1.418(4) ?
    C7 C2 . 1.426(4) ?
    C5 C4 . 1.345(5) ?
    C5 C6 . 1.412(5) ?
    C5 H5A . 0.9300 ?
    C2 C3 . 1.358(5) ?
    C15 C14 . 1.367(5) ?
    C15 C10 . 1.382(5) ?
    C15 H15A . 0.9300 ?
    C9 C10 . 1.470(4) ?
    C10 C11 . 1.399(4) ?
    C3 C4 . 1.398(5) ?
    C3 H3A . 0.9300 ?
    C13 C14 . 1.364(6) ?
    C13 C12 . 1.365(6) ?
    C13 H13A . 0.9300 ?
    C11 C12 . 1.385(5) ?
    C12 H12A . 0.9300 ?
    C14 H14A . 0.9300 ?
    O5 C17 . 1.262(4) ?
    N3 C17 . 1.284(4) ?
    N3 C18 . 1.446(5) ?
    N3 C16 . 1.454(5) ?
    C17 H17A . 0.9300 ?
    C16 H16A . 0.9600 ?
    C16 H16B . 0.9600 ?
    C16 H16C . 0.9600 ?
    C1 H1A . 0.9600 ?
    C1 H1B . 0.9600 ?
    C1 H1C . 0.9600 ?
    C18 H18A . 0.9600 ?
    C18 H18B . 0.9600 ?
    C18 H18C . 0.9600 ?
loop_
    _geom_angle_atom_site_label_1
    _geom_angle_atom_site_label_2
    _geom_angle_atom_site_label_3
    _geom_angle_site_symmetry_1
    _geom_angle_site_symmetry_3
    _geom_angle
    _geom_angle_publ_flag
    O2 Cu1 N1 . . 93.33(10) ?
    O2 Cu1 O3 . . 174.87(9) ?
    N1 Cu1 O3 . . 81.62(10) ?
    O2 Cu1 O5 . . 91.67(10) ?
    N1 Cu1 O5 . . 172.69(11) ?
    O3 Cu1 O5 . . 93.28(9) ?
    C7 O2 Cu1 . . 127.5(2) ?
    C9 O3 Cu1 . . 110.17(19) ?
    C8 N1 N2 . . 118.0(3) ?
    C8 N1 Cu1 . . 127.4(2) ?
    N2 N1 Cu1 . . 114.56(19) ?
    N1 C8 C6 . . 124.1(3) ?
    N1 C8 H8A . . 118.0 ?
    C6 C8 H8A . . 118.0 ?
    C9 N2 N1 . . 109.4(2) ?
    C11 O4 H4A . . 109.5 ?
    C2 O1 C1 . . 118.4(3) ?
    O2 C7 C6 . . 124.4(3) ?
    O2 C7 C2 . . 118.6(3) ?
    C6 C7 C2 . . 117.0(3) ?
    C4 C5 C6 . . 120.2(3) ?
    C4 C5 H5A . . 119.9 ?
    C6 C5 H5A . . 119.9 ?
    C3 C2 O1 . . 124.7(3) ?
    C3 C2 C7 . . 122.2(3) ?
    O1 C2 C7 . . 113.1(3) ?
    C14 C15 C10 . . 121.6(3) ?
    C14 C15 H15A . . 119.2 ?
    C10 C15 H15A . . 119.2 ?
    O3 C9 N2 . . 123.8(3) ?
    O3 C9 C10 . . 119.6(3) ?
    N2 C9 C10 . . 116.5(3) ?
    C15 C10 C11 . . 118.0(3) ?
    C15 C10 C9 . . 119.2(3) ?
    C11 C10 C9 . . 122.8(3) ?
    C2 C3 C4 . . 118.9(3) ?
    C2 C3 H3A . . 120.6 ?
    C4 C3 H3A . . 120.6 ?
    C14 C13 C12 . . 120.9(4) ?
    C14 C13 H13A . . 119.6 ?
    C12 C13 H13A . . 119.6 ?
    O4 C11 C12 . . 117.5(3) ?
    O4 C11 C10 . . 122.6(3) ?
    C12 C11 C10 . . 119.8(3) ?
    C5 C4 C3 . . 122.0(3) ?
    C5 C4 Br1 . . 119.4(3) ?
    C3 C4 Br1 . . 118.7(3) ?
    C13 C12 C11 . . 120.0(4) ?
    C13 C12 H12A . . 120.0 ?
    C11 C12 H12A . . 120.0 ?
    C5 C6 C7 . . 119.7(3) ?
    C5 C6 C8 . . 117.7(3) ?
    C7 C6 C8 . . 122.6(3) ?
    C13 C14 C15 . . 119.5(4) ?
    C13 C14 H14A . . 120.2 ?
    C15 C14 H14A . . 120.2 ?
    C17 O5 Cu1 . . 122.1(2) ?
    C17 N3 C18 . . 121.9(3) ?
    C17 N3 C16 . . 121.1(3) ?
    C18 N3 C16 . . 117.0(3) ?
    O5 C17 N3 . . 123.4(3) ?
    O5 C17 H17A . . 118.3 ?
    N3 C17 H17A . . 118.3 ?
    N3 C16 H16A . . 109.5 ?
    N3 C16 H16B . . 109.5 ?
    H16A C16 H16B . . 109.5 ?
    N3 C16 H16C . . 109.5 ?
    H16A C16 H16C . . 109.5 ?
    H16B C16 H16C . . 109.5 ?
    O1 C1 H1A . . 109.5 ?
    O1 C1 H1B . . 109.5 ?
    H1A C1 H1B . . 109.5 ?
    O1 C1 H1C . . 109.5 ?
    H1A C1 H1C . . 109.5 ?
    H1B C1 H1C . . 109.5 ?
    N3 C18 H18A . . 109.5 ?
    N3 C18 H18B . . 109.5 ?
    H18A C18 H18B . . 109.5 ?
    N3 C18 H18C . . 109.5 ?
    H18A C18 H18C . . 109.5 ?
    H18B C18 H18C . . 109.5 ?
loop_
    _geom_hbond_atom_site_label_D
    _geom_hbond_atom_site_label_H
    _geom_hbond_atom_site_label_A
    _geom_hbond_site_symmetry_A
    _geom_hbond_distance_DH
    _geom_hbond_distance_HA
    _geom_hbond_distance_DA
    _geom_hbond_angle_DHA
    _geom_hbond_publ_flag
    O4 H4A N2 . 0.82 1.84 2.566(3) 146.4 y
_iucr_refine_instructions_details
;
TITL sun in P-1
CELL 0.71073   8.3861   9.5795  12.2748  90.446  97.850 101.688
ZERR    1.00   0.0017   0.0019   0.0026   0.003   0.003   0.003
LATT  1
SFAC C H N O CU BR
UNIT 36 36 6 10 2 2
OMIT 0 0 1
TEMP 23.000
L.S. 4
acta
HTAB O4 N2
BOND $H
FMAP 2
PLAN 20
SIZE 0.378 0.254 0.162
CONF
WGHT    0.069000
FVAR       0.10551
CU1   5   0.08579   0.69096   1.00600  11.00000   0.03622   0.05069 =
       0.03736  -0.00787  -0.00696   0.01501
BR1   6  -0.38768   1.16095   1.23139  11.00000   0.07329   0.10882 =
       0.07343  -0.03296  -0.00957   0.05493
O2    4   0.10227   0.82708   1.11968  11.00000   0.03853   0.05462 =
       0.04347  -0.01122  -0.00661   0.01795
O3    4   0.05294   0.55750   0.88176  11.00000   0.04194   0.05913 =
       0.04075  -0.01230  -0.00788   0.02087
N1    3  -0.11450   0.73135   0.93272  11.00000   0.03894   0.04106 =
       0.03360  -0.00079  -0.00230   0.01037
C8    1  -0.19772   0.81818   0.96504  11.00000   0.03743   0.04601 =
       0.04486  -0.00118  -0.00769   0.01230
AFIX  43
H8A   2  -0.29201   0.82930   0.91937  11.00000  -1.20000
AFIX   0
N2    3  -0.16910   0.66162   0.83101  11.00000   0.03873   0.03931 =
       0.03754  -0.00715  -0.00675   0.00795
O4    4  -0.35397   0.58530   0.64725  11.00000   0.05989   0.06721 =
       0.04862  -0.00912  -0.01630   0.02500
AFIX 147
H4A   2  -0.32313   0.62955   0.70635  11.00000  -1.50000
AFIX   0
O1    4   0.17374   0.98821   1.29675  11.00000   0.04501   0.06760 =
       0.04410  -0.01571  -0.00936   0.01598
C7    1  -0.00637   0.89952   1.13825  11.00000   0.03837   0.03684 =
       0.03602  -0.00045   0.00181   0.00862
C5    1  -0.26518   0.98173   1.09562  11.00000   0.04024   0.05886 =
       0.04402  -0.00390  -0.00234   0.01849
AFIX  43
H5A   2  -0.36176   0.98255   1.04853  11.00000  -1.20000
AFIX   0
C2    1   0.02445   0.98845   1.23571  11.00000   0.04049   0.04811 =
       0.03738  -0.00269  -0.00139   0.00875
C15   1  -0.00901   0.40282   0.68260  11.00000   0.04294   0.06148 =
       0.04667  -0.00813  -0.00224   0.01699
AFIX  43
H15A  2   0.08141   0.39479   0.73339  11.00000  -1.20000
AFIX   0
C9    1  -0.07086   0.57400   0.81305  11.00000   0.03311   0.04347 =
       0.03343   0.00152  -0.00147   0.00373
C10   1  -0.10995   0.49263   0.70741  11.00000   0.03893   0.04363 =
       0.03543  -0.00073   0.00065   0.00402
C3    1  -0.08513   1.06519   1.26247  11.00000   0.04981   0.04936 =
       0.03979  -0.00701   0.00421   0.01203
AFIX  43
H3A   2  -0.06335   1.12070   1.32736  11.00000  -1.20000
AFIX   0
C13   1  -0.17346   0.33396   0.51149  11.00000   0.07075   0.08269 =
       0.04452  -0.02164  -0.00267   0.02040
AFIX  43
H13A  2  -0.19447   0.28053   0.44562  11.00000  -1.20000
AFIX   0
C11   1  -0.24706   0.50052   0.63058  11.00000   0.04629   0.04649 =
       0.03789   0.00208  -0.00069   0.00961
C4    1  -0.23124   1.05933   1.19080  11.00000   0.04758   0.05434 =
       0.05114  -0.00532   0.00411   0.01945
C12   1  -0.27779   0.41978   0.53305  11.00000   0.06174   0.06941 =
       0.04020  -0.00529  -0.01107   0.00913
AFIX  43
H12A  2  -0.36955   0.42405   0.48223  11.00000  -1.20000
AFIX   0
C6    1  -0.15458   0.89901   1.06695  11.00000   0.03479   0.03890 =
       0.04403  -0.00171   0.00039   0.00881
C14   1  -0.03883   0.32551   0.58521  11.00000   0.06291   0.07628 =
       0.05563  -0.01857   0.00403   0.02385
AFIX  43
H14A  2   0.03222   0.26756   0.56937  11.00000  -1.20000
AFIX   0
O5    4   0.29982   0.65090   1.06249  11.00000   0.03795   0.05616 =
       0.04885  -0.00792  -0.00736   0.01637
N3    3   0.51092   0.66650   1.19854  11.00000   0.03105   0.05057 =
       0.05374  -0.00063  -0.00625   0.00442
C17   1   0.37964   0.70413   1.15304  11.00000   0.03462   0.04896 =
       0.05038   0.00237  -0.00168   0.00688
AFIX  43
H17A  2   0.34144   0.77419   1.18864  11.00000  -1.20000
AFIX   0
C16   1   0.60019   0.73361   1.30181  11.00000   0.04723   0.06985 =
       0.05976  -0.00319  -0.01553   0.00826
AFIX 137
H16A  2   0.54330   0.80227   1.32716  11.00000  -1.50000
H16B  2   0.70895   0.78062   1.29074  11.00000  -1.50000
H16C  2   0.60727   0.66224   1.35572  11.00000  -1.50000
AFIX   0
C1    1   0.21005   1.05828   1.40171  11.00000   0.06143   0.07659 =
       0.05502  -0.02231  -0.01378   0.00968
AFIX  33
H1A   2   0.31784   1.04964   1.43510  11.00000  -1.50000
H1B   2   0.13035   1.01544   1.44722  11.00000  -1.50000
H1C   2   0.20661   1.15732   1.39407  11.00000  -1.50000
AFIX   0
C18   1   0.57486   0.55419   1.15118  11.00000   0.04520   0.07626 =
       0.07717  -0.00528  -0.00320   0.02634
AFIX 137
H18A  2   0.48835   0.49371   1.10278  11.00000  -1.50000
H18B  2   0.61706   0.49884   1.20889  11.00000  -1.50000
H18C  2   0.66160   0.59547   1.11044  11.00000  -1.50000
AFIX   0
HKLF 4
END
;
data_global
_journal_date_recd_electronic     2012-08-05
_journal_date_accepted     2012-08-16
_journal_name_full     'Acta Crystallographica, Section E'
_journal_year     2012
_journal_volume     68
_journal_issue      9
_journal_page_first     m1216
_journal_page_last     m1216
_journal_paper_category     QM
_journal_paper_doi     10.1107/S1600536812036100
_journal_coeditor_code     BT5995
_publ_contact_author_name     'Dr. Shunsheng Zhao'
_publ_contact_author_address
;
College of Chemistry and Chemical Engineering
Xi'an University of Science and Technology
Xi'an 710054
Shaanxi
P. R. China
;
_publ_contact_author_email     shshzhao@xust.edu.cn
_publ_contact_author_fax     ?
_publ_contact_author_phone     '86 02985583183'
_publ_section_title
;\
Bis[\m-<i>N</i>'-(5-bromo-3-methoxy-2-\
oxidobenzylidene)-2-hydroxybenzohydrazidato]bis[(<i>N</i>,<i>N</i>-\
dimethylformamide)copper(II)]
;
loop_
    _publ_author_name
    _publ_author_address
    'Zhao, Shunsheng'
;
College of Chemistry and Chemical Engineering
Xi'an University of Science and Technology
Xi'an 710054
Shaanxi
People's Republic of China
;
    'Li, Lanlan'
;
College of Chemistry and Chemical Engineering
Xi'an University of Science and Technology
Xi'an 710054
Shaanxi
People's Republic of China
;
    'Liu, Xiangrong'
;
College of Chemistry and Chemical Engineering
Xi'an University of Science and Technology
Xi'an 710054
Shaanxi
People's Republic of China
;
    'Feng, Weixu'
;
College of Chemical Engineering
Northwest University
Xi'an 710069
Shaanxi
People's Republic of China
;
    'L\"u, Xingqiang'
;
College of Chemical Engineering
Northwest University
Xi'an 710069
Shaanxi
People's Republic of China
;
