# Supplementary material for: Bis[μ-N′-(5-bromo-3-meth­oxy-2-oxido­benzyl­idene)-2-hydroxybenzohydra­zidato]bis[(N,N-dimethyl­formamide)­copper(II)]
Source: Acta Crystallogr Sect E Struct Rep Online. 2012 Aug 25;68(Pt 9):m1216. doi: 10.1107/S1600536812036100 (PMC3435625; doi:10.1107/S1600536812036100)
Supplement: Supplementary file 2 [file e-68-m1216-Isup2.hkl]

# 
# h,k,l, Fc-squared, Fo-squared, sigma(Fo-squared) and status flag 
# 
data_I
_shelx_title ' sun in P-1' 
_shelx_refln_list_code          4 
_shelx_F_calc_maximum      320.34 
_exptl_crystal_F_000       502.00 
_reflns_d_resolution_high  0.7209 
 
loop_ 
 _symmetry_equiv_pos_as_xyz 
 'x, y, z' 
 '-x, -y, -z' 
 
_cell_length_a     8.3861 
_cell_length_b     9.5795 
_cell_length_c    12.2748 
_cell_angle_alpha  90.446 
_cell_angle_beta   97.850 
_cell_angle_gamma 101.688 
 
_shelx_F_squared_multiplier     1.000 
 
loop_ 
 _refln_index_h 
 _refln_index_k 
 _refln_index_l 
 _refln_F_squared_calc 
 _refln_F_squared_meas 
 _refln_F_squared_sigma 
 _refln_observed_status 
   2   0   0      728.49      665.30     28.29 o 
   3   0   0      484.03      464.10     12.02 o 
   4   0   0     3351.70     3303.32     71.74 o 
   5   0   0        1.13        1.80      3.18 o 
   6   0   0      967.20     1043.46     48.06 o 
   7   0   0      349.01      320.67     17.96 o 
   8   0   0       19.43       18.86      8.08 o 
   9   0   0       59.39       71.86     12.58 o 
  10   0   0      129.86      166.18     17.96 o 
 -10   1   0       87.93       79.94     14.37 o 
  -9   1   0       78.91       97.91     13.47 o 
  -8   1   0      223.83      203.00     16.17 o 
  -7   1   0     1021.84     1014.12     36.83 o 
  -6   1   0       48.58       66.38      9.43 o 
  -5   1   0      721.59      809.62     20.84 o 
  -4   1   0     2632.55     2770.33     50.25 o 
  -3   1   0     7824.74     7660.87    160.86 o 
  -2   1   0      568.16      546.10     13.01 o 
  -1   1   0     4193.61     4051.09    113.18 o 
   1   1   0     1733.68     1865.96     39.77 o 
   2   1   0      914.72      969.34     21.74 o 
   3   1   0     2661.99     2575.48     55.89 o 
   4   1   0     1573.95     1629.19     37.22 o 
   5   1   0     1899.85     1997.46     45.78 o 
   6   1   0      338.07      364.22     13.56 o 
   7   1   0      202.17      206.56     11.22 o 
   8   1   0        0.55       -1.80      8.08 o 
   9   1   0       84.46       86.23     13.47 o 
  10   1   0       41.08       26.95     11.68 o 
 -10   2   0      131.05      151.80     17.07 o 
  -9   2   0       18.16       12.58      9.88 o 
  -8   2   0       58.89       75.45     11.68 o 
  -7   2   0     1006.96      999.75     35.93 o 
  -6   2   0        0.30        3.35      3.45 o 
  -5   2   0     1505.53     1470.81     34.51 o 
  -4   2   0     8008.72     8056.44    170.33 o 
  -3   2   0     1348.60     1426.39     31.96 o 
  -2   2   0     2177.22     2294.02     48.98 o 
  -1   2   0      246.91      228.15      8.08 o 
   0   2   0      276.94      230.89      5.81 o 
   1   2   0      287.51      336.45      8.42 o 
   2   2   0     7786.35     7851.98    164.46 o 
   3   2   0      786.86      844.36     20.46 o 
   4   2   0      163.05      163.89      7.12 o 
   5   2   0        8.66        9.19      4.09 o 
   6   2   0      430.76      438.41     15.09 o 
   7   2   0       11.56       14.04      6.01 o 
   8   2   0        6.51        8.08      8.98 o 
   9   2   0       40.90       44.91     12.58 o 
 -10   3   0       14.91       22.46     11.68 o 
  -9   3   0        3.14       -6.29      8.98 o 
  -8   3   0      673.17      685.36     28.74 o 
  -7   3   0       52.75       50.30      8.98 o 
  -6   3   0       58.01       61.58      7.64 o 
  -5   3   0     2860.18     2897.25     63.92 o 
  -4   3   0     1145.85     1247.14     28.85 o 
  -3   3   0      102.91      110.49      4.45 o 
  -2   3   0       15.66       17.96      2.69 o 
  -1   3   0     5302.06     2629.17     74.55 o 
   0   3   0     1260.82     1245.77     27.60 o 
   1   3   0     2674.60     2603.46     55.76 o 
   2   3   0        0.54        3.59      3.14 o 
   3   3   0      753.99      757.94     18.77 o 
   4   3   0       63.58       72.55      5.61 o 
   5   3   0      433.26      425.46     14.03 o 
   6   3   0        0.30       -4.48      4.48 o 
   7   3   0       32.70       41.69      7.54 o 
   8   3   0        2.90       12.58      9.88 o 
  -9   4   0      558.32      594.64     28.74 o 
  -8   4   0      360.41      413.19     21.56 o 
  -7   4   0       33.26       39.52      8.08 o 
  -6   4   0       10.30       11.23      4.45 o 
  -5   4   0     1367.83     1332.91     31.68 o 
  -4   4   0      398.66      391.85     11.38 o 
  -3   4   0      910.09      961.03     22.76 o 
  -2   4   0     3086.64     3151.23     67.78 o 
  -1   4   0      152.64      153.34      5.15 o 
   0   4   0      294.65      305.37      8.30 o 
   1   4   0      682.09      650.03     15.74 o 
   2   4   0      733.31      292.83     10.78 o 
   3   4   0        5.92        7.72      2.99 o 
   4   4   0      585.32      602.08     17.05 o 
   5   4   0       38.55       33.09      5.81 o 
   6   4   0       60.79       58.08      9.43 o 
   7   4   0       16.48       24.25     12.58 o 
  -9   5   0      122.12      126.65     15.27 o 
  -8   5   0       79.62       72.76     11.68 o 
  -7   5   0      273.04      255.10     15.27 o 
  -6   5   0      857.28      898.69     26.95 o 
  -5   5   0      424.41      396.51     16.62 o 
  -4   5   0      169.38      193.80      7.92 o 
  -3   5   0     3854.73     4150.95    114.53 o 
  -2   5   0     2654.66     2653.63     57.93 o 
  -1   5   0        7.09        9.93      2.31 o 
   0   5   0      439.25      420.34     11.13 o 
   1   5   0     2706.53     2699.61     92.07 o 
   2   5   0        6.19        5.30      2.48 o 
   3   5   0       96.95       91.34      8.98 o 
   4   5   0       24.52       28.74      9.88 o 
   5   5   0      258.67      309.89     22.46 o 
   6   5   0      124.94      130.25     17.07 o 
   7   5   0      167.22      167.97     20.66 o 
  -9   6   0      369.95      431.16     23.35 o 
  -8   6   0        3.72        0.00      8.08 o 
  -7   6   0      398.61      428.46     21.56 o 
  -6   6   0       33.96       29.62      7.19 o 
  -5   6   0      124.92      107.39      6.99 o 
  -4   6   0      104.64      120.60      5.94 o 
  -3   6   0      232.67      195.97     18.86 o 
  -2   6   0      107.68       98.86      5.30 o 
  -1   6   0       78.29       65.75      4.02 o 
   0   6   0     1797.17     1819.29     69.17 o 
   1   6   0       89.58       83.54     10.78 o 
   2   6   0       79.07      116.77     13.47 o 
   3   6   0      424.34      397.02     24.25 o 
   4   6   0      256.91      282.95     20.66 o 
   5   6   0       83.18       70.96     13.47 o 
   6   6   0       36.93       30.54     13.47 o 
   7   6   0        0.08       17.07     15.27 o 
   8   6   0       14.76       14.37     16.17 o 
  -9   7   0        9.20       13.47     10.78 o 
  -8   7   0       65.87       57.49     11.68 o 
  -7   7   0      126.89      129.35     12.58 o 
  -6   7   0      703.65      748.58     21.21 o 
  -5   7   0       97.11      100.72      8.53 o 
  -4   7   0     2062.36     2169.87     41.53 o 
  -3   7   0      737.29      738.71     19.85 o 
  -2   7   0       24.28        8.98      7.19 o 
  -1   7   0      437.72      443.73     23.35 o 
   0   7   0      565.67      564.10     27.85 o 
   1   7   0      524.92      553.32     28.74 o 
   2   7   0      629.23      702.43     35.03 o 
   3   7   0     1091.49     1239.58     52.10 o 
   4   7   0        8.47        8.98     10.78 o 
   5   7   0        0.12       -5.39     10.78 o 
   6   7   0       26.58       14.37     15.27 o 
   7   7   0       53.34       44.91     17.96 o 
   8   7   0        9.26        8.98     17.96 o 
  -9   8   0        0.36       -6.29      9.88 o 
  -8   8   0        0.43       -8.08      8.08 o 
  -7   8   0      838.70      871.30     34.13 o 
  -6   8   0       44.20       59.24      6.90 o 
  -5   8   0      236.08      239.45     10.99 o 
  -4   8   0      531.52      497.63     26.05 o 
  -3   8   0      224.27      244.32     18.86 o 
  -2   8   0       38.61       41.32      9.88 o 
  -1   8   0      351.65      309.89     21.56 o 
   0   8   0      567.14      618.89     31.44 o 
   1   8   0       44.05       46.71     11.68 o 
   2   8   0       55.89       69.16     13.47 o 
   3   8   0       29.95       32.34     11.68 o 
   4   8   0        1.82        8.08     11.68 o 
   5   8   0       18.09       37.73     14.37 o 
   6   8   0       60.24       82.64     19.76 o 
   7   8   0       71.13       62.88     20.66 o 
  -6   9   0       36.29       37.73      9.88 o 
  -5   9   0        1.44       -6.29      7.19 o 
  -4   9   0      576.13      561.40     29.64 o 
  -3   9   0       60.43       92.52     13.47 o 
  -2   9   0      304.04      236.24     18.86 o 
  -1   9   0      127.76      158.99     17.96 o 
   0   9   0        0.30        3.59      9.88 o 
   1   9   0        1.06       -9.88      9.88 o 
   2   9   0        7.72       26.05     13.47 o 
   3   9   0       57.79       79.05     16.17 o 
   4   9   0        2.17        7.19     14.37 o 
   5   9   0        8.63       11.68     16.17 o 
   6   9   0       28.25        8.98     17.07 o 
  -6  10   0        1.73       -3.59      8.98 o 
  -5  10   0      132.55      135.64     15.27 o 
  -4  10   0        6.82        1.80      9.88 o 
  -3  10   0        0.19        7.19      9.88 o 
  -2  10   0       14.23       16.17     10.78 o 
  -1  10   0      132.35      125.75     17.96 o 
   0  10   0       49.51       66.47     16.17 o 
   1  10   0       99.68       98.81     18.86 o 
   2  10   0       46.62       52.10     15.27 o 
   3  10   0        5.06       23.35     15.27 o 
   4  10   0        0.17        7.19     16.17 o 
   5  10   0        0.11      -13.47     16.17 o 
  -6  11   0       69.38       37.73     12.58 o 
  -5  11   0       29.72       40.42     12.58 o 
  -3  11   0       20.42       19.76     12.58 o 
  -2  11   0       53.44       40.42     13.47 o 
  -1  11   0        7.06        8.98     13.47 o 
   0  11   0        8.41        8.08     14.37 o 
   1  11   0        1.44       -1.80     13.47 o 
   2  11   0        4.74       -0.90     15.27 o 
   3  11   0       13.88       37.73     17.96 o 
  -6  12   0        4.03        6.29     11.68 o 
  -5  12   0       14.41       10.78     12.58 o 
  -4  12   0        1.49        1.80     11.68 o 
  -3  12   0       48.69       71.86     17.07 o 
  -2  12   0       31.40       37.73     15.27 o 
  -1  12   0       42.83       12.58     11.68 o 
   0  12   0       34.49       26.05     17.07 o 
   1  12   0       10.74        9.88     16.17 o 
  -2  13   0        8.70       15.27     13.47 o 
  -1  13   0        7.39        7.19     17.07 o 
   1 -13   1        4.58       -2.69     17.07 o 
   2 -13   1        2.28       -7.19     17.07 o 
  -1 -12   1        3.38        1.80     15.27 o 
   0 -12   1        7.39        8.98     16.17 o 
   1 -12   1        9.07       17.96     16.17 o 
   2 -12   1        6.13        8.08     15.27 o 
   4 -12   1        0.33       -8.08     11.68 o 
   5 -12   1        3.45       -8.98     11.68 o 
   6 -12   1       14.02       19.76     12.58 o 
  -3 -11   1        1.85      -13.47     13.47 o 
  -2 -11   1        0.07      -10.78     14.37 o 
  -1 -11   1       23.90       16.17     15.27 o 
   0 -11   1       30.48       28.74     15.27 o 
   1 -11   1       16.39       13.47     14.37 o 
   2 -11   1       73.76      100.60     17.96 o 
   3 -11   1       28.86        0.00     11.68 o 
   4 -11   1       28.14       21.56     11.68 o 
   5 -11   1        3.04        0.00      9.88 o 
   6 -11   1       75.21       78.15     14.37 o 
  -5 -10   1        0.29       -0.90     15.27 o 
  -4 -10   1        5.97        8.98     16.17 o 
  -3 -10   1       28.24       24.25     15.27 o 
  -2 -10   1       24.42       26.05     14.37 o 
  -1 -10   1      121.14      106.89     18.86 o 
   0 -10   1        6.36        0.90     11.68 o 
   1 -10   1       13.21       27.85     12.58 o 
   2 -10   1        9.94       -1.80      9.88 o 
   3 -10   1      209.49      253.31     22.46 o 
   4 -10   1       91.00       70.96     12.58 o 
   5 -10   1       90.35       96.11     14.37 o 
   6 -10   1      116.76      117.67     15.27 o 
  -6  -9   1       13.00       -8.98     16.17 o 
  -5  -9   1        0.65       -3.59     16.17 o 
  -4  -9   1       13.77        4.49     13.47 o 
  -3  -9   1       49.90       35.93     13.47 o 
  -2  -9   1       48.16       47.61     14.37 o 
  -1  -9   1        2.40       -2.69      9.88 o 
   0  -9   1       16.79        3.59      7.19 o 
   1  -9   1        8.54        7.19      8.98 o 
   2  -9   1      409.21      429.36     26.95 o 
   3  -9   1      174.46      166.18     17.07 o 
   4  -9   1      230.52      233.54     17.96 o 
   5  -9   1      104.92       97.91     13.47 o 
   6  -9   1      139.95      132.94     14.37 o 
  -7  -8   1       16.19       32.34     17.96 o 
  -6  -8   1       45.95       69.16     18.86 o 
  -5  -8   1        6.25       15.27     15.27 o 
  -4  -8   1        4.77        8.08     11.68 o 
  -3  -8   1       66.83       66.47     14.37 o 
  -2  -8   1        1.47       -1.80     10.78 o 
  -1  -8   1      207.19      218.27     20.66 o 
   0  -8   1      109.16      146.41     16.17 o 
   1  -8   1      890.04      999.75     43.12 o 
   2  -8   1      120.86      112.28     13.47 o 
   3  -8   1        1.63        9.88      7.19 o 
   4  -8   1       15.21       14.37      7.19 o 
   5  -8   1      344.44      364.69     20.66 o 
   6  -8   1       27.58       35.12      6.35 o 
   7  -8   1      125.56      129.35     13.47 o 
   8  -8   1      156.82      156.29     16.17 o 
   9  -8   1       68.01       87.13     14.37 o 
  -8  -7   1       16.70       20.66     17.96 o 
  -7  -7   1       22.88       21.56     17.07 o 
  -6  -7   1       47.08       48.51     15.27 o 
  -5  -7   1       33.06       17.96     12.58 o 
  -4  -7   1       78.47       71.86     14.37 o 
  -3  -7   1      315.99      340.44     23.35 o 
  -2  -7   1      731.33      707.82     34.13 o 
  -1  -7   1      309.21      337.74     21.56 o 
   0  -7   1      358.73      395.23     23.35 o 
   1  -7   1       33.08       17.07      7.19 o 
   2  -7   1      537.85      539.85     26.05 o 
   3  -7   1      154.85      176.06     14.37 o 
   4  -7   1     1857.04     1967.22     37.95 o 
   5  -7   1       22.09       28.18      9.43 o 
   6  -7   1       70.98       72.18      7.28 o 
   7  -7   1       51.28       61.08      9.88 o 
   8  -7   1      503.55      494.04     24.25 o 
   9  -7   1        0.02       -6.29      9.88 o 
  -8  -6   1       15.95       21.56     17.07 o 
  -7  -6   1        0.53        2.69     14.37 o 
  -6  -6   1       87.26       92.52     17.07 o 
  -5  -6   1       79.52       60.18     14.37 o 
  -4  -6   1      213.63      225.46     19.76 o 
  -3  -6   1      248.21      229.95     18.86 o 
  -2  -6   1       72.82       79.05     11.68 o 
  -1  -6   1       17.76       24.25      8.08 o 
   0  -6   1      468.29      493.14     24.25 o 
   1  -6   1       11.99       12.56      2.48 o 
   2  -6   1      804.25      956.63     36.83 o 
   3  -6   1     1290.31     1288.41     25.34 o 
   4  -6   1       13.31       16.63      3.28 o 
   5  -6   1      173.28      186.09      8.56 o 
   6  -6   1       71.95       88.34      7.28 o 
   7  -6   1     1023.30     1013.22     37.73 o 
   8  -6   1       53.84       68.27     11.68 o 
   9  -6   1        1.29       -3.59      9.88 o 
  -8  -5   1        4.37       -7.19     14.37 o 
  -7  -5   1       80.03       79.05     17.07 o 
  -6  -5   1      165.30      189.53     18.86 o 
  -5  -5   1        9.31        1.80      9.88 o 
  -4  -5   1      190.77      165.28     15.27 o 
  -3  -5   1      182.27      187.73     16.17 o 
  -2  -5   1       15.41        8.98      6.29 o 
  -1  -5   1       34.12       40.53      8.53 o 
   0  -5   1     1733.72     1652.86     36.47 o 
   1  -5   1      299.03      295.07      8.30 o 
   2  -5   1      906.00      578.47     18.86 o 
   3  -5   1        2.78        2.63      4.22 o 
   4  -5   1     3748.75     3808.55     68.82 o 
   5  -5   1      238.71      227.36     14.37 o 
   6  -5   1       29.98       27.32      5.37 o 
   7  -5   1      539.87      519.19     23.35 o 
   8  -5   1       72.38       72.76     11.68 o 
   9  -5   1       20.08       16.17     10.78 o 
  -8  -4   1       79.72       96.11     17.96 o 
  -7  -4   1       51.04       52.10     14.37 o 
  -6  -4   1       13.41        1.80      9.88 o 
  -5  -4   1        0.25        2.34      4.48 o 
  -4  -4   1      249.97      269.58     10.30 o 
  -3  -4   1       87.31       80.12      4.73 o 
  -2  -4   1       18.30       19.28      2.41 o 
  -1  -4   1     3415.13     3638.35     77.35 o 
   0  -4   1     1691.74     1757.43     38.19 o 
   1  -4   1       18.27       18.15      1.61 o 
   2  -4   1      481.26      505.16     12.92 o 
   3  -4   1     3897.35     4041.93     72.10 o 
   4  -4   1      129.08      122.19      6.35 o 
   5  -4   1     1212.67     1150.79     28.13 o 
   6  -4   1      151.94      164.64      8.56 o 
   7  -4   1      763.62      759.92     29.64 o 
   8  -4   1        9.92        6.29      8.08 o 
   9  -4   1      926.80      911.72     37.73 o 
  -8  -3   1       36.79       33.12      8.42 o 
  -7  -3   1       92.48      114.33      9.28 o 
  -6  -3   1       59.88       69.88      7.12 o 
  -5  -3   1     1797.49     1903.44     44.37 o 
  -4  -3   1     1098.77     1057.50     26.08 o 
  -3  -3   1      386.19      393.97     11.43 o 
  -2  -3   1     1537.52     1531.23     50.75 o 
  -1  -3   1      672.81      650.48     15.09 o 
   0  -3   1     2747.35     2747.46     57.93 o 
   1  -3   1      740.99      800.34     27.85 o 
   2  -3   1     2468.77     2506.76     44.89 o 
   3  -3   1       50.12       47.85      3.45 o 
   4  -3   1       14.32       10.78      3.18 o 
   5  -3   1      189.05      163.06      7.62 o 
   6  -3   1     5225.43     5094.70    110.34 o 
   7  -3   1      774.52      794.95     31.44 o 
   8  -3   1      495.33      503.92     24.25 o 
   9  -3   1       74.43       53.89     10.78 o 
  -9  -2   1        2.28        5.39     10.78 o 
  -8  -2   1      175.50      175.16     15.27 o 
  -7  -2   1       92.51      113.02      9.06 o 
  -6  -2   1      160.03      150.91      9.06 o 
  -5  -2   1      672.55      763.27     20.70 o 
  -4  -2   1      330.98      321.37     10.58 o 
  -3  -2   1      177.92      195.85      7.12 o 
  -2  -2   1      264.99      260.44      9.88 o 
  -1  -2   1     6585.56     6536.10    136.71 o 
   0  -2   1       14.62       16.86      2.69 o 
   1  -2   1     9573.48    10005.76    222.30 o 
   2  -2   1     3070.19     3057.62     65.09 o 
   3  -2   1     1616.52     1675.19     37.33 o 
   4  -2   1     3035.86     3294.27     71.74 o 
   5  -2   1     4499.81     4612.78    162.67 o 
   6  -2   1      127.44      128.29      7.92 o 
   7  -2   1      127.50      122.16     11.68 o 
   8  -2   1        0.45        0.00      8.08 o 
   9  -2   1      442.14      406.91     23.35 o 
 -10  -1   1       50.64       53.89     13.47 o 
  -9  -1   1      152.48      147.31     15.27 o 
  -8  -1   1        7.02        7.19      8.08 o 
  -7  -1   1        6.09       12.48     13.02 o 
  -6  -1   1       11.82        8.34      4.49 o 
  -5  -1   1     2075.47     2110.69     47.96 o 
  -4  -1   1      131.53      136.21      7.64 o 
  -3  -1   1     2108.59     2029.97     44.76 o 
  -2  -1   1      507.87      557.50     13.16 o 
  -1  -1   1     3226.26     3426.86     71.62 o 
   0  -1   1      936.47      756.32     21.56 o 
   1  -1   1       37.82       42.01      3.14 o 
   2  -1   1     5559.07     5857.75    123.53 o 
   3  -1   1      182.68      194.01      9.10 o 
   4  -1   1     3420.87     3342.61    112.58 o 
   6  -1   1       62.09       70.06      8.08 o 
   7  -1   1        6.68        1.80      6.29 o 
   8  -1   1      731.16      692.55     29.64 o 
   9  -1   1       87.84       66.47     11.68 o 
 -10   0   1       74.38       59.28     13.47 o 
  -9   0   1        0.30       -8.98      8.98 o 
  -8   0   1      127.12      147.31     13.47 o 
  -7   0   1        7.43        5.05      4.96 o 
  -6   0   1     1724.55     1665.97     39.77 o 
  -5   0   1     2008.03     2078.58     47.32 o 
  -4   0   1      173.52      170.76     10.33 o 
  -3   0   1     1812.22     1855.73     41.05 o 
  -2   0   1    15884.09    15303.13    319.92 o 
  -1   0   1     3464.79     3823.83    106.89 o 
   1   0   1     2497.26     2385.35     93.87 o 
   2   0   1     2715.52     2805.44    124.86 o 
   3   0   1      999.15     1013.22     31.44 o 
   4   0   1     2487.17     1543.19     52.10 o 
   5   0   1      900.73      772.43     20.30 o 
   6   0   1      154.01      163.71      8.56 o 
   7   0   1      826.11      913.52     34.13 o 
   8   0   1        0.55       10.78      8.98 o 
   9   0   1        0.25       -3.59      8.98 o 
 -10   1   1       62.52       68.27     13.47 o 
  -9   1   1      254.79      309.89     20.66 o 
  -8   1   1      579.34      540.74     25.15 o 
  -7   1   1     2580.86     2551.99    104.20 o 
  -6   1   1      155.19      179.45     10.33 o 
  -5   1   1      284.82      270.20     22.46 o 
  -4   1   1       83.11       84.41      3.90 o 
  -3   1   1     3918.95     4015.89     86.20 o 
  -2   1   1      495.39      574.11     13.56 o 
  -1   1   1     3264.46     3570.53    100.60 o 
   0   1   1      178.16       97.91      3.59 o 
   1   1   1     5355.27     5379.46    112.41 o 
   2   1   1      779.53      825.49     28.74 o 
   3   1   1     3291.60     3305.24     71.10 o 
   4   1   1     7547.64     7773.09    164.32 o 
   5   1   1        4.74        9.23      3.45 o 
   6   1   1      359.26      379.13     14.37 o 
   7   1   1      219.20      234.44     15.27 o 
   8   1   1       19.01       19.76      9.88 o 
   9   1   1       27.16       24.25     10.78 o 
 -10   2   1      451.69      485.05     26.05 o 
  -9   2   1       11.85       13.47      8.98 o 
  -8   2   1      200.04      210.19     15.27 o 
  -7   2   1      165.97      143.72     11.68 o 
  -6   2   1     1679.30     1645.29     39.51 o 
  -5   2   1       32.17       31.75      3.26 o 
  -4   2   1     4057.89     4129.94     73.81 o 
  -3   2   1      531.70      475.39     11.74 o 
  -2   2   1      263.77      283.85      9.88 o 
  -1   2   1     3952.46     4087.92    114.98 o 
   0   2   1    14016.15    13815.35    290.29 o 
   1   2   1        1.24       -0.90      1.27 o 
   2   2   1        3.08        9.62      1.91 o 
   3   2   1      949.02      938.39     22.38 o 
   4   2   1      266.42      268.30      9.46 o 
   5   2   1       74.45       59.70     16.17 o 
   6   2   1      250.77      263.84     13.47 o 
   7   2   1      286.41      319.78     17.96 o 
   8   2   1        3.61        6.29      8.98 o 
   9   2   1       12.24        8.08     10.78 o 
 -10   3   1       20.89        5.39     10.78 o 
  -9   3   1        0.68       -2.69      8.08 o 
  -8   3   1      326.16      344.93     19.76 o 
  -7   3   1       34.53       46.71      8.08 o 
  -6   3   1      257.53      213.78     12.58 o 
  -5   3   1     2825.13     2773.69     60.82 o 
  -4   3   1        0.41        4.36      2.16 o 
  -3   3   1     3678.50     3959.24     84.39 o 
  -2   3   1     1126.30     1246.77     36.83 o 
  -1   3   1     4967.35     5006.82    141.02 o 
   0   3   1        6.32       11.68      1.80 o 
   1   3   1      318.17      358.04      9.28 o 
   2   3   1      863.73      865.30     20.70 o 
   3   3   1     1554.74     1576.33     36.19 o 
   4   3   1       70.60       78.78      5.61 o 
   5   3   1      402.94      409.74     13.80 o 
   6   3   1      385.87      411.86     15.09 o 
   7   3   1       18.50       14.37      8.08 o 
   8   3   1       49.81       66.47     12.58 o 
   9   3   1       32.20       36.83     12.58 o 
 -10   4   1       23.59       14.37     10.78 o 
  -9   4   1       27.16       34.13     10.78 o 
  -8   4   1      936.30     1014.12     38.62 o 
  -7   4   1      153.60      155.40     12.58 o 
  -6   4   1      104.73       90.72      8.98 o 
  -5   4   1       51.80       59.58      4.73 o 
  -4   4   1     3432.49     3479.70     75.56 o 
  -3   4   1     2278.53     2813.31     81.74 o 
  -2   4   1       52.73       91.62      5.39 o 
  -1   4   1     1072.12     1072.95     24.79 o 
   0   4   1     1066.47     1087.42     25.03 o 
   1   4   1      428.39      477.37     12.28 o 
   2   4   1     1111.23     1060.93     25.25 o 
   3   4   1      517.38      544.22     15.72 o 
   4   4   1      117.91      117.70      7.31 o 
   5   4   1      333.90      363.31     13.38 o 
   6   4   1       28.15       29.75      6.47 o 
   7   4   1      121.85      116.29     10.78 o 
  -9   5   1      374.27      370.98     21.56 o 
  -8   5   1       57.96       52.10      9.88 o 
  -7   5   1      279.43      276.66     17.07 o 
  -6   5   1      134.24      131.14     10.78 o 
  -5   5   1     3793.10     4006.43     86.68 o 
  -4   5   1       33.32       32.34      5.39 o 
  -3   5   1      492.94      557.81     19.76 o 
  -2   5   1       67.90       89.05      4.05 o 
  -1   5   1     2491.79     2484.41     54.72 o 
   0   5   1      379.00      368.01     15.72 o 
   1   5   1     2709.78     2807.74     64.22 o 
   2   5   1      744.41      762.67     22.91 o 
   3   5   1       16.39       19.27      5.84 o 
   4   5   1      119.44      127.23      8.14 o 
   5   5   1      589.33      634.16     31.44 o 
   6   5   1      164.08      185.94     19.76 o 
   7   5   1       79.11       85.33     16.17 o 
  -9   6   1      205.79      179.65     17.07 o 
  -8   6   1      204.53      194.02     16.17 o 
  -7   6   1        2.00       -6.29      6.29 o 
  -6   6   1      528.51      554.22     22.46 o 
  -5   6   1       22.66       31.78      4.73 o 
  -4   6   1      109.96       99.71      8.08 o 
  -3   6   1      284.30      291.61     11.23 o 
  -2   6   1     3619.28     3732.99     81.20 o 
  -1   6   1      119.57      125.27      8.98 o 
   0   6   1      535.00      493.45     13.45 o 
   1   6   1       35.00       40.35      3.93 o 
   2   6   1     1219.57     1242.27     49.40 o 
   3   6   1       21.14       22.46      9.88 o 
   4   6   1      124.85      129.35     15.27 o 
   5   6   1      247.17      291.03     21.56 o 
   6   6   1       24.58        9.88     13.47 o 
   7   6   1        1.89       13.47     14.37 o 
  -9   7   1      222.07      263.19     19.76 o 
  -8   7   1       39.26       39.52     10.78 o 
  -7   7   1      197.77      211.99     15.27 o 
  -6   7   1      267.57      268.58     15.27 o 
  -5   7   1      971.61      976.06     25.31 o 
  -4   7   1      175.70      159.86     10.33 o 
  -3   7   1     1864.48     1821.42     42.05 o 
  -2   7   1       39.91       36.37      4.62 o 
  -1   7   1        2.32       15.27      7.19 o 
   0   7   1       46.03       38.62      8.98 o 
   1   7   1      728.69      723.09     33.24 o 
   2   7   1      253.47      262.29     19.76 o 
   3   7   1       82.36      101.50     15.27 o 
   4   7   1       12.24       14.37     10.78 o 
   5   7   1       83.55       64.67     16.17 o 
   6   7   1      144.66      138.33     20.66 o 
   7   7   1      126.57      121.26     20.66 o 
  -9   8   1       45.32       43.12     11.68 o 
  -8   8   1        1.29        0.90      8.98 o 
  -7   8   1      275.44      293.73     17.96 o 
  -6   8   1      366.82      348.52     17.96 o 
  -5   8   1       78.14       79.17      6.05 o 
  -4   8   1      607.27      545.23     16.59 o 
  -3   8   1      151.08      149.11     15.27 o 
  -2   8   1      247.68      282.95     20.66 o 
  -1   8   1        2.24        6.29      8.08 o 
   0   8   1      739.08      708.72     34.13 o 
   1   8   1       37.90       39.52     11.68 o 
   2   8   1       71.13       16.17      8.98 o 
   3   8   1       27.87       -1.80     11.68 o 
   4   8   1       13.18        7.19     11.68 o 
   5   8   1       11.90       18.86     15.27 o 
   6   8   1       82.30       98.81     20.66 o 
   7   8   1       39.75       14.37     17.96 o 
  -8   9   1       88.74      100.60     13.47 o 
  -5   9   1       69.41       67.14      8.18 o 
  -4   9   1      154.46      157.19     17.07 o 
  -3   9   1      448.57      462.60     27.85 o 
  -2   9   1        8.08       14.37      9.88 o 
  -1   9   1      178.01      190.43     18.86 o 
   0   9   1       39.88       22.46     11.68 o 
   1   9   1       14.09       17.07     10.78 o 
   2   9   1       26.83       15.27     13.47 o 
   3   9   1       75.87       72.76     17.07 o 
   4   9   1        4.66       12.58     14.37 o 
   5   9   1        6.05      -13.47     14.37 o 
   6   9   1        6.41        9.88     16.17 o 
  -5  10   1        1.61       -0.90      8.98 o 
  -4  10   1       84.49       98.81     16.17 o 
  -3  10   1        0.58        0.00      8.98 o 
  -2  10   1       20.02       18.86     10.78 o 
  -1  10   1       90.51       62.88     14.37 o 
   0  10   1       72.12       93.42     16.17 o 
   1  10   1        3.73        5.39     11.68 o 
   2  10   1       68.60       66.47     17.07 o 
   3  10   1        0.53        6.29     14.37 o 
   4  10   1        0.84       -9.88     15.27 o 
   5  10   1        3.75      -10.78     17.07 o 
  -5  11   1       97.65      116.77     16.17 o 
  -4  11   1       23.52       28.74     13.47 o 
  -3  11   1       15.56        9.88     11.68 o 
  -2  11   1       32.80        8.08     11.68 o 
  -1  11   1        1.11        2.69     10.78 o 
   0  11   1       87.74       67.37     17.07 o 
   1  11   1       20.06       14.37     14.37 o 
   2  11   1        0.24      -14.37     14.37 o 
   3  11   1       19.56       24.25     17.07 o 
  -5  12   1       27.02       33.24     13.47 o 
  -3  12   1        9.96       13.47     13.47 o 
  -2  12   1       90.95       78.15     17.96 o 
  -1  12   1       30.13       38.62     16.17 o 
   0  12   1        0.89        8.08     14.37 o 
   1  12   1       37.91       14.37     16.17 o 
  -3  13   1        2.20        6.29     15.27 o 
  -2  13   1       11.79        8.98     16.17 o 
   1 -13   2        3.48      -15.27     15.27 o 
  -1 -12   2       12.12       12.58     17.07 o 
   0 -12   2       12.03       20.66     17.07 o 
   1 -12   2        1.14        1.80     15.27 o 
   2 -12   2        0.80      -13.47     13.47 o 
   3 -12   2        2.07       15.27     13.47 o 
   4 -12   2        7.70        7.19     11.68 o 
   5 -12   2        0.15        4.49     12.58 o 
   6 -12   2        0.26       -1.80     11.68 o 
  -3 -11   2        1.03       -3.59     16.17 o 
  -2 -11   2        1.00       -2.69     15.27 o 
  -1 -11   2        4.70      -12.58     13.47 o 
   0 -11   2       28.76       35.93     16.17 o 
   1 -11   2       61.67       66.47     17.07 o 
   2 -11   2       19.81       33.24     15.27 o 
   3 -11   2       58.48       53.00     12.58 o 
   4 -11   2        0.50       -3.59     10.78 o 
   5 -11   2        1.41       -8.08      9.88 o 
   6 -11   2       12.90       37.73     12.58 o 
  -5 -10   2        0.03        7.19     16.17 o 
  -4 -10   2        0.19       -0.90     14.37 o 
  -3 -10   2       10.97        8.98     15.27 o 
  -2 -10   2       23.73       28.74     14.37 o 
  -1 -10   2       73.01       57.49     16.17 o 
   0 -10   2       47.81       35.03     13.47 o 
   1 -10   2        3.27       -3.59     11.68 o 
   2 -10   2        1.18        6.29      8.08 o 
   3 -10   2      200.72      249.71     19.76 o 
   4 -10   2      117.82       88.93     14.37 o 
   5 -10   2       44.01       44.91     11.68 o 
   6 -10   2      261.46      294.62     21.56 o 
   7 -10   2        0.15       -9.88      9.88 o 
  -6  -9   2        0.39       18.86     17.07 o 
  -5  -9   2        5.64        8.98     15.27 o 
  -4  -9   2      177.70      167.07     21.56 o 
  -3  -9   2      121.65      115.87     17.96 o 
  -2  -9   2       66.93       69.16     14.37 o 
  -1  -9   2       23.67       28.74     12.58 o 
   0  -9   2       80.98       87.13     15.27 o 
   1  -9   2       23.34       35.93     12.58 o 
   2  -9   2      216.08      265.88     21.56 o 
   3  -9   2      731.14      736.50     24.11 o 
   4  -9   2       17.26       17.96      8.98 o 
   5  -9   2      134.58      157.19     15.27 o 
   6  -9   2       69.52       94.32     13.47 o 
   7  -9   2      106.58      129.35     16.17 o 
  -7  -8   2        9.43        5.39     17.07 o 
  -6  -8   2       18.08       35.03     15.27 o 
  -5  -8   2       18.52       29.64     15.27 o 
  -4  -8   2       60.60       63.78     16.17 o 
  -3  -8   2        2.43        1.80     10.78 o 
  -2  -8   2        0.27        0.00      9.88 o 
  -1  -8   2      419.88      470.68     28.74 o 
   0  -8   2      110.35      127.55     15.27 o 
   1  -8   2       42.47       82.64     12.58 o 
   2  -8   2       42.43       40.42      9.88 o 
   3  -8   2       43.96       49.64      6.65 o 
   4  -8   2        0.49       -4.49      7.19 o 
   5  -8   2       25.95       45.81      9.88 o 
   6  -8   2      248.49      257.80     17.96 o 
   7  -8   2        8.08       20.66     10.78 o 
   8  -8   2      183.29      189.53     17.07 o 
   9  -8   2        3.08       -9.88      9.88 o 
  -8  -7   2       22.11       40.42     18.86 o 
  -7  -7   2       30.91       53.00     17.96 o 
  -6  -7   2       13.57       28.74     15.27 o 
  -5  -7   2        1.70       14.37     11.68 o 
  -4  -7   2       43.29       37.73     11.68 o 
  -3  -7   2       46.08       41.32     10.78 o 
  -2  -7   2      522.91      534.46     27.85 o 
  -1  -7   2      313.07      305.40     20.66 o 
   0  -7   2       10.13       18.86      8.08 o 
   1  -7   2      385.20      383.55     21.56 o 
   2  -7   2     1247.97     1438.99     53.89 o 
   3  -7   2      387.29      369.44     13.97 o 
   4  -7   2      139.60      134.64      7.54 o 
   5  -7   2      644.58      646.07     18.93 o 
   6  -7   2      228.60      230.21     11.10 o 
   7  -7   2       24.45       25.89      6.90 o 
   8  -7   2      121.17      132.94     15.27 o 
   9  -7   2      107.84      103.30     15.27 o 
  -9  -6   2       12.77       31.44     18.86 o 
  -8  -6   2        3.56      -10.78     15.27 o 
  -7  -6   2        2.07        4.49     14.37 o 
  -6  -6   2       41.67       32.34     14.37 o 
  -5  -6   2      140.27      151.80     17.96 o 
  -4  -6   2       62.04       51.20     11.68 o 
  -3  -6   2       93.85      114.08     14.37 o 
  -2  -6   2      129.00      120.37     12.58 o 
  -1  -6   2      148.91      125.75     12.58 o 
   0  -6   2        5.69       19.76      7.19 o 
   1  -6   2      830.17      851.54     34.13 o 
   2  -6   2      547.59      506.24     13.78 o 
   3  -6   2      122.52      132.16      5.55 o 
   4  -6   2      539.57      519.24     14.84 o 
   5  -6   2        8.05        9.88      4.49 o 
   6  -6   2        2.95        4.97      4.73 o 
   7  -6   2      234.30      271.00     28.74 o 
   8  -6   2      557.93      518.29     26.05 o 
   9  -6   2       36.05       30.54     11.68 o 
  -8  -5   2       30.08       33.24     16.17 o 
  -7  -5   2        5.56        2.69     12.58 o 
  -6  -5   2       55.46       87.13     15.27 o 
  -5  -5   2        1.19        0.90      8.08 o 
  -4  -5   2       30.14       30.54      9.88 o 
  -3  -5   2        4.50       10.78      7.19 o 
  -2  -5   2      708.03      680.87     29.64 o 
  -1  -5   2      664.82      670.99     28.74 o 
   0  -5   2     1058.01     1129.99     42.22 o 
   1  -5   2       73.25       75.66      3.93 o 
   2  -5   2      220.60      211.47      8.98 o 
   3  -5   2      257.62      294.74      7.90 o 
   4  -5   2     2075.21     2120.19     62.88 o 
   5  -5   2       83.07       91.80      6.90 o 
   6  -5   2       24.47       31.96      5.61 o 
   7  -5   2      487.05      524.55     18.03 o 
   8  -5   2       55.14       58.39     11.68 o 
   9  -5   2        2.09       20.66     10.78 o 
  -8  -4   2        8.86        2.69     13.47 o 
  -7  -4   2       24.31       26.05     12.58 o 
  -6  -4   2        2.39       -8.08      8.08 o 
  -5  -4   2        8.06        5.39      8.08 o 
  -4  -4   2       29.29       28.44      5.39 o 
  -3  -4   2     1517.60     1484.46     34.09 o 
  -2  -4   2        8.86        3.99      4.49 o 
  -1  -4   2        2.93        7.19      4.49 o 
   0  -4   2      102.36      114.08      8.08 o 
   1  -4   2     1549.07     1618.10     36.83 o 
   2  -4   2      346.62      376.12      8.57 o 
   3  -4   2     4689.53     4770.10     84.84 o 
   4  -4   2     1200.76     1222.61     29.41 o 
   5  -4   2      245.45      255.73     10.10 o 
   6  -4   2      924.76      958.30     25.58 o 
   7  -4   2      216.70      236.25     11.74 o 
   8  -4   2      168.50      139.23     14.37 o 
   9  -4   2      141.65      152.70     16.17 o 
  -8  -3   2        8.20       13.47     12.58 o 
  -7  -3   2      108.84      109.74      9.28 o 
  -6  -3   2      845.47      917.83     70.96 o 
  -5  -3   2      587.90      604.74     17.70 o 
  -4  -3   2      863.37      856.49     21.80 o 
  -3  -3   2      229.30      225.47      7.64 o 
  -2  -3   2      136.44      151.48      5.39 o 
  -1  -3   2      280.60      286.54     13.47 o 
   0  -3   2     2552.28     2591.44     84.44 o 
   1  -3   2      236.85      234.06      7.62 o 
   2  -3   2     4208.50     4092.44     72.25 o 
   3  -3   2     1698.19     1791.22     33.08 o 
   4  -3   2     1917.27     2126.14     47.70 o 
   5  -3   2        8.16       14.20     12.58 o 
   6  -3   2     2156.52     2201.52     51.53 o 
   7  -3   2      484.40      466.19     21.56 o 
   8  -3   2       61.95       55.69     10.78 o 
   9  -3   2      151.97      129.35     15.27 o 
  -9  -2   2        0.41        4.49      9.88 o 
  -8  -2   2      102.67       95.80      9.71 o 
  -7  -2   2      279.49      343.93     14.24 o 
  -6  -2   2        8.29       12.46      4.96 o 
  -5  -2   2      266.91      268.28     10.30 o 
  -4  -2   2       88.85       87.75      5.61 o 
  -3  -2   2      757.44      724.05     17.70 o 
  -2  -2   2     2491.96     2606.62     60.63 o 
  -1  -2   2   102615.90    87114.24   3183.39 o 
   0  -2   2     5071.16     5219.31     91.12 o 
   1  -2   2        2.93        2.87      1.49 o 
   2  -2   2      655.56      701.62     19.76 o 
   3  -2   2     8544.28     8919.67    187.60 o 
   4  -2   2        3.09        3.19      2.81 o 
   5  -2   2     1200.83     1146.31     28.39 o 
   6  -2   2      691.50      684.60     19.94 o 
   7  -2   2      310.65      283.85     17.07 o 
   8  -2   2      125.30      125.75     13.47 o 
   9  -2   2      430.08      416.79     24.25 o 
 -10  -1   2       37.90       33.24     13.47 o 
  -9  -1   2       54.15       51.20     11.68 o 
  -8  -1   2      191.51      220.16     15.27 o 
  -7  -1   2       50.05       58.99      7.28 o 
  -6  -1   2       39.50       52.10      5.81 o 
  -5  -1   2     1344.93     1340.97     32.10 o 
  -4  -1   2     3821.50     3869.82     83.90 o 
  -3  -1   2      129.12      103.19      8.08 o 
  -2  -1   2     2945.74     3118.85     66.50 o 
  -1  -1   2        5.30        2.69      1.80 o 
   0  -1   2     2826.84     2837.56     90.72 o 
   1  -1   2      414.99      431.36     10.35 o 
   2  -1   2     3211.11     3179.89    105.99 o 
   3  -1   2     2488.87     2729.56     59.60 o 
   4  -1   2     1775.20     1917.64     35.98 o 
   5  -1   2      545.78      592.74     17.01 o 
   6  -1   2     1000.23      953.04     34.13 o 
   7  -1   2        0.72       -3.59      6.29 o 
   8  -1   2      272.75      284.74     17.96 o 
   9  -1   2      125.39       97.01     13.47 o 
 -10   0   2        0.50       -1.80     10.78 o 
  -9   0   2        2.49        7.19      9.88 o 
  -8   0   2      410.39      413.19     20.66 o 
  -7   0   2       94.17      116.85     23.35 o 
  -6   0   2      724.07      732.44     33.68 o 
  -5   0   2     4517.16     4686.17    101.67 o 
  -4   0   2      540.77      548.85     15.09 o 
  -3   0   2      137.30      124.68      9.43 o 
  -2   0   2      166.04      167.60      5.61 o 
  -1   0   2     2514.65     2495.02     52.95 o 
   0   0   2     1540.23     1549.39     83.99 o 
   1   0   2    14274.08    12661.50    614.85 o 
   2   0   2     2575.05     2578.87    106.89 o 
   3   0   2     1487.22     1524.53     33.87 o 
   4   0   2       36.20       34.51      3.45 o 
   5   0   2     2137.20     1929.43     60.18 o 
   6   0   2        2.11       -3.59      5.39 o 
   7   0   2        7.71       15.27      8.08 o 
   8   0   2      134.39      126.65     14.37 o 
   9   0   2      223.38      212.88     17.96 o 
 -10   1   2       48.73       48.51     13.47 o 
  -9   1   2      357.19      350.32     20.66 o 
  -8   1   2      167.72      173.36     14.37 o 
  -7   1   2        3.09       -0.38      5.84 o 
  -6   1   2     1244.76     1325.72     32.74 o 
  -5   1   2     1235.20     1306.26     31.45 o 
  -4   1   2       42.06       49.45      6.74 o 
  -3   1   2        3.31       -1.08      1.49 o 
  -2   1   2     6954.92     7102.70    149.37 o 
  -1   1   2     1580.90     1586.30     45.81 o 
   0   1   2     3200.89     3440.28     97.01 o 
   1   1   2       14.24       13.52      1.49 o 
   2   1   2     3807.14     3616.03     76.47 o 
   3   1   2      483.90      568.41     14.57 o 
   4   1   2     1249.39     1157.44     27.22 o 
   5   1   2       18.35       25.10      4.45 o 
   6   1   2        9.63       -0.90      5.39 o 
   7   1   2       29.07       15.27      8.08 o 
   8   1   2       28.37       42.22      9.88 o 
   9   1   2       51.54       44.01     11.68 o 
 -10   2   2      257.24      236.24     19.76 o 
  -9   2   2      282.74      316.18     20.66 o 
  -8   2   2       66.55       64.67      9.88 o 
  -7   2   2       23.50       21.94      5.61 o 
  -6   2   2     1147.21     1080.52     28.00 o 
  -5   2   2      761.25      801.54     21.34 o 
  -4   2   2      585.75      610.36     17.47 o 
  -3   2   2     4498.27     4663.72     98.69 o 
  -2   2   2      220.26      237.14      8.98 o 
  -1   2   2      175.27      203.90      8.08 o 
   0   2   2     1018.32     1005.14     29.64 o 
   1   2   2     2140.29     2198.28     47.32 o 
   2   2   2      163.85      175.53      6.26 o 
   3   2   2     1311.52     1301.88     39.07 o 
   4   2   2        4.89        1.70      3.14 o 
   5   2   2      504.12      484.48     25.60 o 
   6   2   2       16.00       12.13      4.96 o 
   7   2   2      256.50      276.66     17.07 o 
   8   2   2       92.90       85.33     12.58 o 
   9   2   2        6.62       -3.59     10.78 o 
 -10   3   2       42.16       36.83     11.68 o 
  -9   3   2       40.20       53.89     11.68 o 
  -8   3   2       78.86       58.39      9.88 o 
  -7   3   2      372.53      357.50     17.96 o 
  -6   3   2      615.33      612.60     24.25 o 
  -5   3   2       13.65       15.74      2.99 o 
  -4   3   2     4456.25     4890.34    104.07 o 
  -3   3   2     4505.45     4929.58    140.13 o 
  -2   3   2       47.02       48.51      4.49 o 
  -1   3   2       60.40       50.30      3.59 o 
   0   3   2     8072.43     8533.23    277.56 o 
   1   3   2     1187.42     1301.35     29.53 o 
   2   3   2       31.60       29.11      2.99 o 
   3   3   2       22.47       21.20      3.14 o 
   4   3   2     1874.31     1888.28     43.48 o 
   5   3   2      125.54      134.14      8.18 o 
   6   3   2      661.32      707.33     29.64 o 
   7   3   2       10.55        8.08      8.08 o 
   8   3   2        0.75       -8.08      9.88 o 
   9   3   2       39.43       25.15     12.58 o 
 -10   4   2      285.41      293.73     20.66 o 
  -9   4   2        9.58        3.59      8.98 o 
  -8   4   2      266.63      217.38     16.17 o 
  -7   4   2       32.28       47.61      8.08 o 
  -6   4   2      387.28      382.65     17.96 o 
  -5   4   2       67.05       78.73      5.37 o 
  -4   4   2      310.14      300.91     13.47 o 
  -3   4   2       73.98       43.12      4.49 o 
  -2   4   2       82.15       95.21      6.29 o 
  -1   4   2     3269.16     3384.59     97.01 o 
   0   4   2      715.51      708.72     17.48 o 
   1   4   2      559.86      539.89     14.24 o 
   2   4   2     1187.03     1164.37     27.60 o 
   3   4   2     1315.20     1336.22     31.70 o 
   4   4   2      134.23      131.03     10.33 o 
   5   4   2       53.35       54.22      6.47 o 
   6   4   2       19.19        7.28      5.81 o 
   7   4   2      142.34      146.41     14.37 o 
  -9   5   2        6.12       -1.80      8.98 o 
  -8   5   2      104.81      105.99     12.58 o 
  -7   5   2     1039.37      961.12     35.03 o 
  -6   5   2      102.90       90.72      9.88 o 
  -5   5   2     2172.04     2467.95     59.28 o 
  -4   5   2     1290.42     1212.63     38.62 o 
  -3   5   2      852.06      805.73     26.95 o 
  -2   5   2     1500.96     1603.37     48.51 o 
  -1   5   2     2969.71     3018.79     66.11 o 
   0   5   2     2193.79     2198.02     48.95 o 
   1   5   2     1545.62     1660.07     38.19 o 
   2   5   2     4805.14     5013.70    107.81 o 
   3   5   2       28.55       26.05      4.48 o 
   4   5   2       17.66       26.22      5.30 o 
   5   5   2      113.06       99.93      8.62 o 
   6   5   2      323.84      336.84     25.15 o 
  -9   6   2        0.66       -8.08      8.08 o 
  -8   6   2     1075.42     1084.18     40.42 o 
  -7   6   2       14.62       11.68      7.19 o 
  -6   6   2      168.69      167.07     12.58 o 
  -5   6   2      775.97      792.56     20.93 o 
  -4   6   2     1373.91     1466.84     46.71 o 
  -3   6   2      202.28      190.43     10.78 o 
  -2   6   2     1020.29      984.27     24.60 o 
  -1   6   2     2588.95     2583.98     57.53 o 
   0   6   2        4.19        5.99      3.21 o 
   1   6   2      148.31      169.00      7.62 o 
   2   6   2      379.21      346.17     11.80 o 
   3   6   2       51.34       14.37      7.19 o 
   4   6   2       57.59       49.40     12.58 o 
   5   6   2      301.73      326.06     25.15 o 
   6   6   2      174.95      147.31     19.76 o 
  -9   7   2      482.81      503.02     26.95 o 
  -8   7   2        3.00       -2.69      8.08 o 
  -7   7   2      243.90      218.27     15.27 o 
  -6   7   2        2.00       -3.59      6.29 o 
  -5   7   2     2208.22     2220.56     50.89 o 
  -4   7   2      122.54      127.55      9.88 o 
  -3   7   2      628.13      628.01     17.70 o 
  -2   7   2      412.60      432.86     13.78 o 
  -1   7   2      209.12      210.64      8.55 o 
   0   7   2        2.84        0.00      7.19 o 
   1   7   2      182.06      141.02     15.27 o 
   2   7   2      328.34      333.25     23.35 o 
   3   7   2        1.62        5.39      9.88 o 
   4   7   2       58.21       81.74     15.27 o 
   5   7   2      218.79      203.90     21.56 o 
   6   7   2      202.27      210.19     23.35 o 
   7   7   2        1.22       11.68     16.17 o 
  -9   8   2        0.21       -5.39      8.98 o 
  -8   8   2      256.32      263.19     18.86 o 
  -7   8   2        4.83        3.59      7.19 o 
  -6   8   2      508.66      571.28     24.25 o 
  -5   8   2       16.05       12.63      5.15 o 
  -4   8   2       37.79       35.24     10.33 o 
  -3   8   2       96.82       80.84     12.58 o 
  -2   8   2      837.37      821.00     36.83 o 
  -1   8   2      115.20      112.28     14.37 o 
   0   8   2      336.40      294.62     21.56 o 
   1   8   2      383.81      465.29     27.85 o 
   2   8   2        3.59       -2.69      9.88 o 
   3   8   2        0.04       -3.59     11.68 o 
   4   8   2       16.58        0.00     11.68 o 
   5   8   2       12.24       -1.80     13.47 o 
   6   8   2        0.50      -11.68     15.27 o 
   7   8   2        6.93       -8.98     17.07 o 
  -8   9   2        2.65       -6.29      8.08 o 
  -7   9   2      161.31      150.01     14.37 o 
  -5   9   2       58.86       68.27     13.47 o 
  -4   9   2       21.23       12.58      8.98 o 
  -3   9   2      366.26      378.16     25.15 o 
  -2   9   2       19.55       10.78      9.88 o 
  -1   9   2       35.99       26.95     10.78 o 
   0   9   2       25.96       73.66     14.37 o 
   1   9   2       57.91       67.37     14.37 o 
   2   9   2       63.21       64.67     15.27 o 
   3   9   2        0.74        9.88     12.58 o 
   4   9   2       33.93       26.95     15.27 o 
   5   9   2       28.63       35.93     17.96 o 
   6   9   2       11.38       -0.90     17.96 o 
  -5  10   2        3.31        1.80      8.98 o 
  -4  10   2      210.94      219.17     20.66 o 
  -3  10   2       55.09       69.16     14.37 o 
  -2  10   2       31.75       18.86     11.68 o 
  -1  10   2      173.25      143.72     18.86 o 
   0  10   2       81.26       75.45     14.37 o 
   1  10   2       64.21       87.13     17.07 o 
   2  10   2       67.26       79.05     17.96 o 
   3  10   2        1.54       -5.39     15.27 o 
   4  10   2        0.03       -1.80     14.37 o 
   5  10   2        8.18       17.07     18.86 o 
  -4  11   2        0.35       15.27     11.68 o 
  -3  11   2       77.76       85.33     15.27 o 
  -2  11   2       10.71       17.96     12.58 o 
  -1  11   2        1.30       -5.39     10.78 o 
   0  11   2        1.43       -3.59     12.58 o 
   1  11   2        6.30        3.59     13.47 o 
   2  11   2        1.42        2.69     15.27 o 
   3  11   2        3.86        2.69     17.07 o 
  -4  12   2       75.87       73.66     17.07 o 
  -3  12   2       27.88       24.25     14.37 o 
  -2  12   2       35.69       31.44     14.37 o 
  -1  12   2        0.08       11.68     14.37 o 
   0  12   2        9.08       -8.08     14.37 o 
   1  12   2        6.38       16.17     17.07 o 
  -4  13   2        0.06      -10.78     13.47 o 
  -3  13   2        0.44       -0.90     15.27 o 
  -2  13   2        4.67        1.80     15.27 o 
   1 -13   3        8.57       17.07     17.07 o 
  -1 -12   3        2.12        0.90     14.37 o 
   0 -12   3        0.09       18.86     16.17 o 
   1 -12   3        0.01        0.00     14.37 o 
   2 -12   3       36.44       19.76     12.58 o 
   3 -12   3       35.09       29.64     13.47 o 
   4 -12   3        8.66        7.19     12.58 o 
   5 -12   3       17.16        4.49     12.58 o 
   6 -12   3        9.35        0.00     11.68 o 
  -3 -11   3        0.92        6.29     17.07 o 
  -2 -11   3        0.36       -2.69     14.37 o 
  -1 -11   3        9.67       -6.29     12.58 o 
   0 -11   3       13.17       22.46     15.27 o 
   1 -11   3       43.69       54.79     16.17 o 
   2 -11   3       54.84       56.59     14.37 o 
   3 -11   3       27.16       33.24     13.47 o 
   4 -11   3       11.44       16.17     11.68 o 
   5 -11   3       37.37       51.20     13.47 o 
   6 -11   3       20.98       30.54     12.58 o 
   7 -11   3       62.85       70.06     15.27 o 
  -5 -10   3        0.29       12.58     17.07 o 
  -4 -10   3        0.26      -13.47     13.47 o 
  -3 -10   3        0.13        1.80     13.47 o 
  -2 -10   3       32.84       32.34     14.37 o 
  -1 -10   3       33.45       29.64     14.37 o 
   0 -10   3      102.16      132.94     18.86 o 
   1 -10   3       14.13        3.59     11.68 o 
   2 -10   3        3.69        1.48      7.28 o 
   3 -10   3       43.75       41.32     11.68 o 
   4 -10   3       91.82       96.11     14.37 o 
   5 -10   3       49.47       33.24     11.68 o 
   6 -10   3       46.83       54.79     13.47 o 
   7 -10   3       45.16       44.91     13.47 o 
  -6  -9   3        8.49       20.66     17.07 o 
  -5  -9   3       30.43       44.01     16.17 o 
  -4  -9   3       85.66       91.62     18.86 o 
  -3  -9   3      102.29       78.15     16.17 o 
  -2  -9   3       83.65       74.55     16.17 o 
  -1  -9   3       20.25       30.54     12.58 o 
   0  -9   3        3.82        0.00      9.88 o 
   1  -9   3      194.02      218.27     20.66 o 
   2  -9   3      184.18      211.86     16.62 o 
   3  -9   3      398.61      454.51     24.25 o 
   4  -9   3        0.33        5.39      8.08 o 
   5  -9   3        3.18       -5.39      8.08 o 
   6  -9   3        4.54        5.39      9.88 o 
   7  -9   3      259.39      285.64     22.46 o 
  -7  -8   3       16.02       13.47     17.07 o 
  -6  -8   3       15.85       25.15     16.17 o 
  -5  -8   3       43.53       50.30     16.17 o 
  -4  -8   3       18.41       32.34     14.37 o 
  -3  -8   3       12.76       -2.69     10.78 o 
  -2  -8   3       20.41       10.78      9.88 o 
  -1  -8   3      167.73      203.90     19.76 o 
   0  -8   3        4.36        3.59      8.98 o 
   1  -8   3      119.87      147.31     16.17 o 
   2  -8   3      161.26      184.72     10.99 o 
   3  -8   3        1.39       20.66      8.98 o 
   4  -8   3       68.58       66.47     10.78 o 
   5  -8   3        0.10       -4.49      6.29 o 
   6  -8   3      455.75      467.09     26.05 o 
   7  -8   3       68.14       78.15     14.37 o 
  -8  -7   3       11.76       12.58     17.96 o 
  -7  -7   3       24.65       28.74     17.07 o 
  -6  -7   3        1.45      -11.68     11.68 o 
  -5  -7   3        6.13       -5.39     11.68 o 
  -4  -7   3       40.85       71.86     15.27 o 
  -3  -7   3       50.30       49.40     12.58 o 
  -2  -7   3       58.95       90.72     13.47 o 
  -1  -7   3      231.49      245.22     19.76 o 
   0  -7   3       17.75       11.68      8.08 o 
   1  -7   3       34.80       53.00      9.88 o 
   2  -7   3       10.54       14.61      4.73 o 
   3  -7   3     1886.57     1856.68     66.47 o 
   4  -7   3       39.47       35.93      8.98 o 
   5  -7   3        6.44        6.83      4.73 o 
   6  -7   3      382.52      402.20     15.47 o 
   7  -7   3      160.81      144.52     21.56 o 
   8  -7   3        5.64       11.68      9.88 o 
   9  -7   3      159.89      174.26     17.96 o 
  -9  -6   3       15.09       16.17     17.96 o 
  -8  -6   3        5.33       13.47     16.17 o 
  -7  -6   3        0.49        8.08     14.37 o 
  -6  -6   3       11.51       -5.39     12.58 o 
  -5  -6   3       53.61       48.51     13.47 o 
  -4  -6   3       40.52       30.54     10.78 o 
  -3  -6   3       14.22        9.88      8.98 o 
  -2  -6   3      389.63      384.45     23.35 o 
  -1  -6   3      335.14      359.30     19.76 o 
   0  -6   3      107.33      113.18     11.68 o 
   1  -6   3      313.57      343.13     18.86 o 
   2  -6   3     1298.91      782.37     31.44 o 
   3  -6   3       11.88       10.27      2.91 o 
   4  -6   3      331.73      351.11     23.35 o 
   5  -6   3       78.70       95.64     17.52 o 
   6  -6   3      776.00      824.71     31.89 o 
   7  -6   3       19.55       19.76      6.65 o 
   8  -6   3      737.69      774.29     33.24 o 
   9  -6   3       21.77       24.25     11.68 o 
  -9  -5   3        1.72        7.19     16.17 o 
  -8  -5   3       14.56       30.54     16.17 o 
  -7  -5   3       45.91       52.10     15.27 o 
  -6  -5   3      255.49      297.32     23.35 o 
  -5  -5   3      201.93      188.63     18.86 o 
  -4  -5   3       61.91       48.51      9.88 o 
  -3  -5   3      109.88      110.48     12.58 o 
  -2  -5   3      248.83      256.90     16.17 o 
  -1  -5   3     1120.41     1069.81     41.32 o 
   0  -5   3      131.58      123.96     10.78 o 
   1  -5   3      580.43      541.18     11.97 o 
   2  -5   3      113.19      120.77      8.08 o 
   3  -5   3      114.26      124.51      5.13 o 
   4  -5   3       87.63       77.70      6.26 o 
   5  -5   3     4188.65     4361.56     96.04 o 
   6  -5   3      563.07      603.55     18.93 o 
   7  -5   3      338.08      364.69     14.84 o 
   8  -5   3       39.70       37.73     10.78 o 
   9  -5   3       49.30       29.64     11.68 o 
  -9  -4   3       21.15       25.15     16.17 o 
  -8  -4   3       14.80       20.66     14.37 o 
  -7  -4   3       15.81       20.66     11.68 o 
  -6  -4   3       59.66       69.16     13.47 o 
  -5  -4   3       29.40        9.88      8.98 o 
  -4  -4   3       10.50       10.78      8.08 o 
  -3  -4   3       28.29       28.86      3.21 o 
  -2  -4   3     1386.58     1486.60     53.89 o 
  -1  -4   3       62.07       62.88      7.19 o 
   0  -4   3      762.62      779.68     29.64 o 
   1  -4   3     1281.04     1258.50     23.77 o 
   2  -4   3     1934.10     1867.86     34.52 o 
   3  -4   3     1709.73     1780.69     33.23 o 
   4  -4   3     3316.96     3257.94     72.00 o 
   5  -4   3      164.74      155.55     12.58 o 
   6  -4   3        5.14        8.98      5.08 o 
   7  -4   3        4.07        2.69      5.72 o 
   8  -4   3     1025.03     1028.49     39.52 o 
   9  -4   3        6.62        2.69     10.78 o 
  -9  -3   3        1.93        3.59     14.37 o 
  -8  -3   3       25.69       32.34     13.47 o 
  -7  -3   3       12.92       28.74     11.68 o 
  -6  -3   3      513.76      503.89     26.05 o 
  -5  -3   3       99.74       97.13      6.65 o 
  -4  -3   3      207.13      193.73      8.14 o 
  -3  -3   3      302.76      338.40      9.88 o 
  -2  -3   3     2216.58     2174.79     47.42 o 
  -1  -3   3        7.22        8.20      0.90 o 
   0  -3   3      228.79      204.46      5.16 o 
   1  -3   3     4167.63     3967.53     89.87 o 
   2  -3   3      162.12      167.91      4.95 o 
   3  -3   3     1781.64     1709.56     38.50 o 
   4  -3   3      846.73      842.70     32.34 o 
   5  -3   3      491.19      486.06     15.47 o 
   6  -3   3        5.76        7.84      4.73 o 
   7  -3   3     1402.97     1454.09     48.95 o 
   8  -3   3       78.83       73.66     11.68 o 
   9  -3   3       11.61        7.19      9.88 o 
  -9  -2   3       35.50       51.20     15.27 o 
  -8  -2   3        6.65       12.22      9.88 o 
  -7  -2   3      224.85      228.19     19.76 o 
  -6  -2   3      489.48      519.54     19.76 o 
  -5  -2   3        0.88       -0.98      4.04 o 
  -4  -2   3      100.82      107.08     10.33 o 
  -3  -2   3     5166.04     5299.51    112.54 o 
  -2  -2   3     6939.95     6940.26    146.05 o 
  -1  -2   3     6001.75     6290.56    109.83 o 
   0  -2   3     3843.97     3331.87    233.67 o 
   1  -2   3     3137.54     3132.23     55.55 o 
   2  -2   3      268.12      258.69      7.77 o 
   3  -2   3     3188.68     3387.89     73.54 o 
   4  -2   3     2082.39     1994.90     45.40 o 
   5  -2   3       96.27       98.82      8.53 o 
   6  -2   3     1535.43     1543.41     38.23 o 
   7  -2   3       14.49       23.35      8.98 o 
   8  -2   3       40.47       47.61     10.78 o 
   9  -2   3       62.38       61.08     13.47 o 
 -10  -1   3       58.71       68.27     14.37 o 
  -9  -1   3      231.78      196.72     17.07 o 
  -8  -1   3      595.47      586.83     20.29 o 
  -7  -1   3       39.58       46.14      6.90 o 
  -6  -1   3      267.43      262.62     11.43 o 
  -5  -1   3      270.71      259.59     10.12 o 
  -4  -1   3     2490.80     2499.61     55.76 o 
  -3  -1   3        5.99        6.81      2.69 o 
  -2  -1   3     1457.41     1298.16     58.06 o 
  -1  -1   3      152.16      159.44      5.84 o 
   0  -1   3     5072.47     5141.40     89.77 o 
   1  -1   3      173.31      181.30      5.61 o 
   2  -1   3     4041.04     3968.73     85.18 o 
   3  -1   3    13108.77    13896.30    291.83 o 
   4  -1   3       37.16       26.19      4.09 o 
   5  -1   3      588.73      594.14     17.65 o 
   6  -1   3      489.79      464.39     20.66 o 
   7  -1   3      198.48      185.04     14.37 o 
   8  -1   3       11.07       11.68      8.98 o 
   9  -1   3      164.75      179.65     17.07 o 
 -10   0   3        5.65        0.00     10.78 o 
  -9   0   3        5.31       -5.39      8.08 o 
  -8   0   3      131.88      132.17     10.78 o 
  -7   0   3      852.70      941.06     26.32 o 
  -6   0   3       47.43       53.08      6.26 o 
  -5   0   3     1246.48     1221.47     30.17 o 
  -4   0   3      271.84      268.51     10.33 o 
  -3   0   3      876.12      862.41     20.93 o 
  -2   0   3     2259.43     2401.92     52.31 o 
  -1   0   3    15005.29    14530.25    303.99 o 
   0   0   3       72.56       72.87      2.49 o 
   1   0   3      346.10      413.61     26.05 o 
   2   0   3     1979.14     2063.35    101.50 o 
   3   0   3     1293.53     1214.43     40.42 o 
   4   0   3      247.47      289.41      9.19 o 
   5   0   3      491.42      465.29     19.76 o 
   6   0   3      684.02      609.01     25.15 o 
   7   0   3       71.09       64.67      9.88 o 
   8   0   3        8.31        8.98      9.88 o 
   9   0   3      156.47      141.92     16.17 o 
 -10   1   3        9.90       12.58     10.78 o 
  -9   1   3       73.06       72.76     12.58 o 
  -8   1   3        5.75        1.09      6.01 o 
  -7   1   3       77.34       77.53     17.52 o 
  -6   1   3      679.03      646.70     29.64 o 
  -5   1   3        8.28       14.76      8.98 o 
  -4   1   3     3519.25     3668.44     80.06 o 
  -3   1   3      341.24      391.64     14.37 o 
  -2   1   3     4492.38     4743.71    100.91 o 
  -1   1   3       58.53       60.18      3.59 o 
   0   1   3     1704.38     1845.00     53.00 o 
   1   1   3     1922.77     2039.92     59.28 o 
   2   1   3     3649.70     3224.99    345.38 o 
   3   1   3      139.91      169.77      8.98 o 
   4   1   3      225.16      202.11     10.78 o 
   5   1   3     1082.77     1099.45     36.83 o 
   6   1   3      440.18      395.23     19.76 o 
   7   1   3      161.39      165.28     14.37 o 
   8   1   3      135.01      128.45     14.37 o 
   9   1   3      251.25      226.36     19.76 o 
 -10   2   3       17.75       12.58     11.68 o 
  -9   2   3      338.80      343.13     20.66 o 
  -8   2   3       81.79       78.56      8.62 o 
  -7   2   3        1.35        1.67      4.31 o 
  -6   2   3      118.92      104.94      7.31 o 
  -5   2   3     3191.49     3326.59     74.05 o 
  -4   2   3     1571.36     1829.78     42.20 o 
  -3   2   3       48.87       86.23      6.29 o 
  -2   2   3     1128.17     1131.86     24.14 o 
  -1   2   3     3677.55     3804.97    107.79 o 
   0   2   3      824.43      960.23     28.74 o 
   1   2   3     1762.74     1713.75     37.86 o 
   2   2   3      503.84      468.66     12.28 o 
   3   2   3        0.62        2.10      2.81 o 
   4   2   3      744.11      798.78     20.58 o 
   5   2   3      338.45      350.28     12.66 o 
   6   2   3      432.15      407.80     19.76 o 
   7   2   3       67.07       55.69     10.78 o 
   8   2   3      758.19      750.04     32.34 o 
   9   2   3       16.74        4.49     11.68 o 
 -10   3   3       94.39       75.45     14.37 o 
  -9   3   3       18.37       16.17      8.98 o 
  -8   3   3      338.05      364.69     19.76 o 
  -7   3   3      106.24      107.79     10.78 o 
  -6   3   3     2923.77     2904.03     87.13 o 
  -5   3   3       29.26       26.95      5.39 o 
  -4   3   3       17.45       32.34      4.49 o 
  -3   3   3        2.60        0.00      2.69 o 
  -2   3   3     6148.46     6196.10    175.16 o 
  -1   3   3       34.07       26.05      3.59 o 
   0   3   3     3425.30     3522.92    100.60 o 
   1   3   3     1069.19     1077.41     25.19 o 
   2   3   3      375.74      344.56     10.35 o 
   3   3   3      456.63      459.91     13.16 o 
   4   3   3     2932.08     3090.34     68.54 o 
   5   3   3      695.70      674.43     26.50 o 
   6   3   3      128.59      148.21     12.58 o 
   7   3   3       34.90       34.13      9.88 o 
   8   3   3       27.61       36.83     11.68 o 
   9   3   3       18.96       20.66     12.58 o 
 -10   4   3      120.52      115.87     15.27 o 
  -9   4   3      168.15      181.45     16.17 o 
  -8   4   3       21.81        4.49      8.08 o 
  -7   4   3      256.27      269.47     16.17 o 
  -6   4   3      104.96      103.30      9.88 o 
  -5   4   3      354.88      341.33     16.17 o 
  -4   4   3      266.73      291.03     12.58 o 
  -3   4   3     5030.34     5299.65    150.91 o 
  -2   4   3       51.15       45.81      4.49 o 
  -1   4   3      276.09      271.27     10.78 o 
   0   4   3      277.69      355.90     10.58 o 
   1   4   3     7078.36     7303.60    154.62 o 
   2   4   3       59.12       57.58      4.48 o 
   3   4   3      640.33      601.23     16.83 o 
   4   4   3      848.64      967.41     39.52 o 
   5   4   3        2.05       -2.54      5.15 o 
   6   4   3        0.26       -5.81      5.81 o 
   7   4   3        9.41       19.76      8.98 o 
   8   4   3       71.17       67.37     13.47 o 
  -9   5   3       70.35       78.15     12.58 o 
  -8   5   3       55.44       52.10     10.78 o 
  -7   5   3      191.99      208.39     14.37 o 
  -6   5   3     1692.35     1695.89     54.79 o 
  -5   5   3       29.32       28.74      6.29 o 
  -4   5   3     3287.43     3443.88    101.50 o 
  -3   5   3      431.04      473.38     17.96 o 
  -2   5   3      416.16      403.31     15.27 o 
  -1   5   3      190.16      201.21      7.97 o 
   0   5   3     4419.78     4274.87     92.34 o 
   1   5   3      652.80      700.87     18.55 o 
   2   5   3      165.16      150.61      7.47 o 
   3   5   3       78.79       81.98      5.98 o 
   4   5   3      547.89      640.45     31.44 o 
   5   5   3      442.35      456.98     24.70 o 
   6   5   3      587.58      676.38     35.03 o 
  -9   6   3        6.45       -8.08      8.98 o 
  -8   6   3      261.55      269.47     17.07 o 
  -7   6   3      541.01      528.17     24.25 o 
  -6   6   3       22.46       24.25      7.19 o 
  -5   6   3      642.57      623.38     24.25 o 
  -4   6   3      552.77      555.12     20.66 o 
  -3   6   3     1422.80     1434.50     44.91 o 
  -2   6   3       14.16       20.66      4.49 o 
  -1   6   3     2437.63     2428.23     54.32 o 
   0   6   3        8.36       12.96      8.08 o 
   1   6   3       23.21       26.00      4.48 o 
   2   6   3       47.94       48.10      5.30 o 
   3   6   3      290.51      319.09     11.96 o 
   4   6   3       37.50       43.12     13.47 o 
   5   6   3      415.20      456.31     26.95 o 
   6   6   3      177.70      181.45     20.66 o 
  -9   7   3       56.91       55.69     11.68 o 
  -8   7   3      267.09      274.86     17.96 o 
  -7   7   3      418.77      418.58     20.66 o 
  -6   7   3       38.14       66.47      8.98 o 
  -5   7   3      359.19      400.62     18.86 o 
  -4   7   3     1550.35     1494.68     47.61 o 
  -3   7   3       44.91       43.31      5.30 o 
  -2   7   3      595.49      575.15     16.78 o 
  -1   7   3       18.42       15.96      3.81 o 
   0   7   3      276.63      285.43     10.74 o 
   1   7   3      119.16      105.09     14.37 o 
   2   7   3      444.81      487.75     27.85 o 
   3   7   3       10.56       13.47     10.78 o 
   4   7   3        0.08       27.85     12.58 o 
   5   7   3       12.51       22.46     14.37 o 
   6   7   3       26.41       44.91     17.07 o 
  -8   8   3      296.78      267.68     18.86 o 
  -7   8   3        0.24        0.00      7.19 o 
  -6   8   3       23.47       10.78      7.19 o 
  -5   8   3      323.41      318.88     16.17 o 
  -4   8   3      100.75      106.80      7.97 o 
  -3   8   3       14.62       12.58      4.96 o 
  -2   8   3      386.67      388.94     24.25 o 
  -1   8   3      675.93      713.21     34.13 o 
   0   8   3        0.52        0.90      8.08 o 
   1   8   3      303.71      269.47     21.56 o 
   2   8   3       36.36       55.69     12.58 o 
   3   8   3        0.60       -7.19      8.98 o 
   4   8   3       11.67       13.47     13.47 o 
   5   8   3       30.31       51.20     17.96 o 
   6   8   3        0.77       13.47     17.07 o 
  -8   9   3       46.70       48.51     11.68 o 
  -7   9   3        2.23       -6.29      8.08 o 
  -6   9   3      274.96      241.25     12.28 o 
  -5   9   3      189.50      148.21     17.07 o 
  -4   9   3       69.12       54.79     12.58 o 
  -3   9   3      103.12       99.71     14.37 o 
  -2   9   3       43.79       51.20     12.58 o 
  -1   9   3      445.39      432.06     26.95 o 
   0   9   3       52.51       46.71     12.58 o 
   1   9   3        0.54        0.90      9.88 o 
   2   9   3      139.12      161.68     20.66 o 
   3   9   3       11.27        4.49     13.47 o 
   4   9   3       72.86       93.42     19.76 o 
   5   9   3       16.86       27.85     17.96 o 
   6   9   3        0.59       13.47     18.86 o 
  -5  10   3       39.26       42.22     12.58 o 
  -4  10   3        0.26        2.69      9.88 o 
  -3  10   3      325.98      317.98     25.15 o 
  -2  10   3       26.05        5.39     10.78 o 
  -1  10   3        2.24        4.49     10.78 o 
   0  10   3      137.70      131.14     17.96 o 
   1  10   3      298.36      312.59     26.05 o 
   2  10   3       21.68       31.44     15.27 o 
   3  10   3        0.98       10.78     15.27 o 
   4  10   3        4.49        4.49     15.27 o 
  -5  11   3       13.54        8.98     11.68 o 
  -4  11   3       15.06       17.96     12.58 o 
  -3  11   3       93.05       79.05     17.07 o 
  -2  11   3       95.43       81.74     16.17 o 
  -1  11   3       76.79       55.69     15.27 o 
   0  11   3       67.90       94.32     18.86 o 
   1  11   3        8.18        0.90     13.47 o 
   2  11   3        1.96       -0.90     15.27 o 
   3  11   3        5.82      -11.68     15.27 o 
  -5  12   3        2.98        7.19     13.47 o 
  -4  12   3       68.28       57.49     16.17 o 
  -3  12   3       82.51       99.71     18.86 o 
  -2  12   3        0.03       -3.59     13.47 o 
  -1  12   3        0.59      -11.68     13.47 o 
   0  12   3        6.41       16.17     14.37 o 
  -1 -12   4        3.02        9.88     16.17 o 
   0 -12   4        0.00       -9.71      9.71 o 
   1 -12   4        3.64        0.90     12.58 o 
   2 -12   4       51.92       53.89     14.37 o 
   3 -12   4       26.15       16.17     13.47 o 
   4 -12   4       15.33       14.37     12.58 o 
   5 -12   4       33.97       35.93     13.47 o 
  -3 -11   4        5.25       24.25     17.07 o 
  -2 -11   4        0.38        1.80     14.37 o 
  -1 -11   4       12.86       11.68     15.27 o 
   0 -11   4       14.99       12.58     15.27 o 
   1 -11   4       39.42       44.74      9.93 o 
   2 -11   4      123.28       97.91     15.27 o 
   3 -11   4        1.14        0.00     10.78 o 
   4 -11   4        4.28       15.27     11.68 o 
   5 -11   4       28.91       38.62     12.58 o 
   6 -11   4       54.88       67.37     15.27 o 
   7 -11   4        0.22        8.08     13.47 o 
  -4 -10   4        0.19       -6.29     14.37 o 
  -3 -10   4        2.56       21.56     16.17 o 
  -2 -10   4       65.85       77.25     17.96 o 
  -1 -10   4       24.83       33.24     15.27 o 
   0 -10   4        4.37        4.49     12.58 o 
   1 -10   4        0.38        0.16      6.90 o 
   2 -10   4       14.19       14.37     10.78 o 
   3 -10   4       17.46       17.96     10.78 o 
   4 -10   4       19.26       32.34     11.68 o 
   5 -10   4       71.43       49.40     12.58 o 
   6 -10   4       11.11        7.19     11.68 o 
   7 -10   4       31.19       41.32     13.47 o 
  -6  -9   4        0.14      -12.58     16.17 o 
  -5  -9   4       11.22       11.68     14.37 o 
  -4  -9   4       21.28       22.46     13.47 o 
  -3  -9   4       70.22       69.16     16.17 o 
  -2  -9   4       85.56       87.13     17.07 o 
  -1  -9   4        5.84        0.90     11.68 o 
   0  -9   4        9.10       11.68      9.88 o 
   1  -9   4      238.21      253.66     14.84 o 
   2  -9   4      269.56      261.39     19.76 o 
   3  -9   4       31.75       35.03     10.78 o 
   4  -9   4      170.40      164.38     16.17 o 
   5  -9   4       66.86       53.89     11.68 o 
   6  -9   4        1.10       -2.69      9.88 o 
   7  -9   4       59.85       61.98     14.37 o 
  -7  -8   4       12.27        3.59     17.07 o 
  -6  -8   4       21.89       17.96     15.27 o 
  -5  -8   4       23.05       32.34     15.27 o 
  -4  -8   4        3.01       12.58     12.58 o 
  -3  -8   4        5.22        3.59     11.68 o 
  -2  -8   4       36.01       25.15     10.78 o 
  -1  -8   4        6.06       -4.49      9.88 o 
   0  -8   4      120.62      145.52     16.17 o 
   1  -8   4      112.68       84.11      8.56 o 
   2  -8   4       33.84       50.21     13.47 o 
   3  -8   4       67.08       46.71      9.88 o 
   4  -8   4       27.01       13.47      8.98 o 
   5  -8   4       33.23       46.71     10.78 o 
   6  -8   4      119.19      146.41     16.17 o 
   7  -8   4      229.63      234.44     20.66 o 
  -8  -7   4        2.54       -8.08     17.07 o 
  -7  -7   4        2.36       18.86     17.07 o 
  -6  -7   4        0.12        0.00     12.58 o 
  -5  -7   4        1.09        0.90     12.58 o 
  -4  -7   4       12.88       19.76     10.78 o 
  -3  -7   4      101.52       98.81     14.37 o 
  -2  -7   4      214.15      192.22     17.96 o 
  -1  -7   4       87.23      108.69     13.47 o 
   0  -7   4       35.16       27.85      8.98 o 
   1  -7   4       65.57       54.01      8.53 o 
   2  -7   4        1.18        1.35      4.45 o 
   3  -7   4      581.18      606.32     26.95 o 
   4  -7   4       35.76       33.24      8.08 o 
   5  -7   4      127.83      120.37     13.47 o 
   6  -7   4       77.68       86.15     13.02 o 
   7  -7   4      113.80      136.90     10.74 o 
   8  -7   4        3.95        5.39      9.88 o 
  -9  -6   4        1.50       18.86     18.86 o 
  -8  -6   4        0.06        4.49     16.17 o 
  -7  -6   4        2.66        8.98     14.37 o 
  -6  -6   4        0.81       -8.98     10.78 o 
  -5  -6   4        2.63        7.19     10.78 o 
  -4  -6   4      168.86      148.21     16.17 o 
  -3  -6   4       21.26       34.13      9.88 o 
  -2  -6   4       23.31       15.27      8.08 o 
  -1  -6   4       96.41      123.96     13.47 o 
   0  -6   4      409.10      441.04     21.56 o 
   1  -6   4        0.02        2.53      3.45 o 
   2  -6   4     1154.29     1192.25     31.44 o 
   3  -6   4      296.58      256.77     18.41 o 
   4  -6   4      318.51      314.94     11.87 o 
   5  -6   4      207.88      211.13     11.68 o 
   6  -6   4      149.70      165.25     10.35 o 
   7  -6   4      324.03      348.88     23.35 o 
   8  -6   4       71.68       75.45     12.58 o 
   9  -6   4      104.62      108.69     15.27 o 
  -9  -5   4        0.39       -3.59     17.07 o 
  -8  -5   4       27.32       42.22     16.17 o 
  -7  -5   4      213.53      197.61     21.56 o 
  -6  -5   4      169.29      172.46     19.76 o 
  -5  -5   4      123.33      131.14     15.27 o 
  -4  -5   4       28.79       22.46      8.98 o 
  -3  -5   4        0.69       11.68      7.19 o 
  -2  -5   4      151.72      154.50     13.47 o 
  -1  -5   4      497.69      529.07     25.15 o 
   0  -5   4       55.36       51.03      5.37 o 
   1  -5   4      552.65      581.68     12.69 o 
   2  -5   4      301.94      274.64     10.10 o 
   3  -5   4     1417.93     1454.90     34.26 o 
   4  -5   4      175.85      153.41      8.42 o 
   5  -5   4     1721.51     1811.62     43.23 o 
   6  -5   4      476.31      498.89     22.91 o 
   7  -5   4       22.58       19.46      6.65 o 
   8  -5   4       87.42       80.84     12.58 o 
   9  -5   4       83.78       60.18     12.58 o 
  -9  -4   4       20.53       26.05     16.17 o 
  -8  -4   4       34.05       63.78     17.07 o 
  -7  -4   4        8.34       23.35     13.47 o 
  -6  -4   4        1.12        8.98     10.78 o 
  -5  -4   4       11.55        8.98      8.98 o 
  -4  -4   4      159.95      176.06     16.17 o 
  -3  -4   4      732.85      759.92     32.34 o 
  -2  -4   4    14930.85    14197.68    450.92 o 
  -1  -4   4     1267.37     1174.91     43.12 o 
   0  -4   4       88.86       76.06      3.11 o 
   1  -4   4       51.27       47.44      2.70 o 
   2  -4   4     5363.13     5156.70     91.34 o 
   3  -4   4       95.27       89.28      5.61 o 
   4  -4   4      576.97      560.17     16.37 o 
   5  -4   4      516.85      491.02     15.47 o 
   6  -4   4      803.44      784.81     42.22 o 
   7  -4   4       57.11       58.37      8.08 o 
   8  -4   4      621.30      628.77     28.74 o 
   9  -4   4      348.30      335.94     21.56 o 
  -9  -3   4       15.85       47.61     16.17 o 
  -8  -3   4       16.83       35.93     14.37 o 
  -7  -3   4        4.18        3.59      9.88 o 
  -6  -3   4      313.71      353.91     24.25 o 
  -5  -3   4      722.85      693.39     19.20 o 
  -4  -3   4        0.05        2.20      3.12 o 
  -3  -3   4      446.12      405.97     11.29 o 
  -2  -3   4      140.14      145.44      5.54 o 
  -1  -3   4     1803.60     1755.77     32.35 o 
   0  -3   4       11.96        9.88      1.48 o 
   1  -3   4     1776.52     1530.95     36.52 o 
   2  -3   4     1676.89     1744.15     32.33 o 
   3  -3   4      296.34      334.81     10.99 o 
   4  -3   4      220.78      275.89     12.58 o 
   5  -3   4     1609.00     1611.23     84.88 o 
   6  -3   4       22.15       24.07      5.61 o 
   7  -3   4      358.74      358.76     14.44 o 
   8  -3   4      208.15      223.66     17.96 o 
   9  -3   4       47.93       40.42     12.58 o 
  -9  -2   4       95.95      112.28     18.86 o 
  -8  -2   4       57.23       73.48     11.68 o 
  -7  -2   4      168.67      161.89     15.72 o 
  -6  -2   4      898.91      925.50     29.19 o 
  -5  -2   4       59.67       58.92      5.30 o 
  -4  -2   4      194.35      195.80      8.98 o 
  -3  -2   4        9.42        8.83      3.14 o 
  -2  -2   4     2622.88     2463.02     57.46 o 
  -1  -2   4      333.33      342.42     10.47 o 
   0  -2   4     4818.13     4616.28    104.17 o 
   1  -2   4     1808.93     1769.82     32.13 o 
   2  -2   4     2782.46     2856.42    100.15 o 
   3  -2   4        3.40        2.99      2.81 o 
   4  -2   4     3345.29     2979.78     66.50 o 
   5  -2   4        8.37        8.53      6.74 o 
   6  -2   4        0.28        4.49      6.29 o 
   7  -2   4      264.44      229.05     16.17 o 
   8  -2   4      670.28      643.14     29.64 o 
   9  -2   4       16.37        5.39      9.88 o 
 -10  -1   4       99.04       98.81     15.27 o 
  -9  -1   4       92.85      108.33     11.22 o 
  -8  -1   4        2.31       -1.39      6.65 o 
  -7  -1   4      176.66      184.91     10.78 o 
  -6  -1   4      504.04      469.64     15.32 o 
  -5  -1   4      227.67      240.73      9.47 o 
  -4  -1   4       42.18       34.60      5.39 o 
  -3  -1   4     2343.53     2204.40     39.99 o 
  -2  -1   4      563.54      554.68     21.11 o 
  -1  -1   4      759.24      778.77     15.04 o 
   0  -1   4       20.93       24.91      1.94 o 
   1  -1   4     5179.51     5009.00     88.05 o 
   2  -1   4      282.42      355.78     10.78 o 
   3  -1   4     1449.62     1287.00     36.83 o 
   4  -1   4       10.52       17.19      3.81 o 
   5  -1   4      353.74      349.81     12.73 o 
   6  -1   4      114.96       70.06      8.98 o 
   7  -1   4      170.38      176.06     14.37 o 
   8  -1   4       46.45       35.03      9.88 o 
   9  -1   4       77.80       70.06     12.58 o 
 -10   0   4      104.12       97.01     15.27 o 
  -9   0   4       30.23       35.53      8.42 o 
  -8   0   4       95.94       88.70      9.28 o 
  -7   0   4      435.92      385.69     14.89 o 
  -6   0   4      565.83      619.42     18.34 o 
  -5   0   4      192.76      172.53      8.14 o 
  -4   0   4     1944.36     1998.49     67.37 o 
  -3   0   4       73.73       58.82      3.81 o 
  -2   0   4       32.28       32.21      2.30 o 
  -1   0   4      746.85      662.80     15.73 o 
   0   0   4     2904.60     2864.27     51.23 o 
   1   0   4      414.83      450.29     27.85 o 
   2   0   4     1178.83     1097.68     33.24 o 
   3   0   4      187.37      180.15      6.01 o 
   4   0   4     1559.16     1598.88     50.30 o 
   5   0   4        1.04        2.69      5.39 o 
   6   0   4      432.67      455.41     20.66 o 
   7   0   4       71.79       58.39      9.88 o 
   8   0   4       16.17        1.80      9.88 o 
   9   0   4        5.02        6.29     11.68 o 
 -10   1   4        3.57        0.90     10.78 o 
  -9   1   4        2.24        1.80      8.98 o 
  -8   1   4       43.45       38.11      7.12 o 
  -7   1   4      303.35      360.06     14.24 o 
  -6   1   4        2.12        3.59      4.31 o 
  -5   1   4     1243.70     1241.22     30.64 o 
  -4   1   4     2166.39     2266.27     51.27 o 
  -3   1   4      379.58      368.49     24.70 o 
  -2   1   4       22.55       33.63      3.14 o 
  -1   1   4     7245.61     7371.01    206.60 o 
   0   1   4     2767.16     2983.08     85.33 o 
   1   1   4      171.61      246.12      9.88 o 
   2   1   4       19.56       31.51      7.19 o 
   3   1   4     5057.70     4898.14    140.13 o 
   4   1   4        1.03       -2.16      2.16 o 
   5   1   4     1040.56      988.97     34.13 o 
   6   1   4       33.86       35.03      8.08 o 
   7   1   4      127.99      107.79     11.68 o 
   8   1   4       89.04       76.35     12.58 o 
   9   1   4      179.05      178.75     17.96 o 
 -10   2   4       15.40       17.07     11.68 o 
  -9   2   4       81.57       54.79     11.68 o 
  -8   2   4        6.05       12.58      6.47 o 
  -7   2   4      262.54      262.60     12.46 o 
  -6   2   4        0.96        3.08      4.31 o 
  -5   2   4      178.86      158.04     17.07 o 
  -4   2   4        9.04        7.90      2.99 o 
  -3   2   4      498.53      600.93     20.66 o 
  -2   2   4     2038.34     2170.16     63.78 o 
  -1   2   4     1238.13     1259.34     37.73 o 
   0   2   4     1045.11      931.48     28.74 o 
   1   2   4     1007.73     1001.54     31.44 o 
   2   2   4     2283.12     2083.04     63.33 o 
   3   2   4       45.78       51.42      4.73 o 
   4   2   4        4.64        5.84      3.81 o 
   5   2   4      193.50      202.11     13.47 o 
   6   2   4      677.88      669.19     27.85 o 
   7   2   4       46.59       43.12      9.88 o 
   8   2   4      276.57      283.85     19.76 o 
 -10   3   4        0.48       -9.88      9.88 o 
  -9   3   4       19.39       20.66      9.88 o 
  -8   3   4      488.05      515.33     18.34 o 
  -7   3   4        3.92        4.02      5.15 o 
  -6   3   4      766.30      750.93     27.85 o 
  -5   3   4     1007.04      955.73     32.34 o 
  -4   3   4     1897.58     1929.43     58.39 o 
  -3   3   4     1641.31     1874.64     56.59 o 
  -2   3   4     3939.22     4180.44    119.47 o 
  -1   3   4     4039.61     3855.27    110.48 o 
   0   3   4     1381.54     1650.08     49.40 o 
   1   3   4    11470.50    12326.87    258.96 o 
   2   3   4      554.90      528.80     14.44 o 
   3   3   4      428.30      451.87     13.80 o 
   4   3   4      215.63      193.12      9.28 o 
   5   3   4     1379.69     1395.93     34.78 o 
   6   3   4        6.82       11.68      8.08 o 
   7   3   4      130.34      119.47     13.47 o 
   8   3   4        2.52       22.46     11.68 o 
  -9   4   4      560.05      525.47     26.05 o 
  -8   4   4        0.91        2.69      7.19 o 
  -7   4   4       35.75       39.52      8.08 o 
  -6   4   4      393.96      412.30     18.86 o 
  -5   4   4     2031.53     1959.08     60.18 o 
  -4   4   4      469.26      473.38     18.86 o 
  -3   4   4     1070.06     1078.79     35.03 o 
  -2   4   4     5008.15     5294.26    150.91 o 
  -1   4   4      532.54      578.47     19.76 o 
   0   4   4       38.48       22.46      3.59 o 
   1   4   4     1658.07     1681.18     38.75 o 
   2   4   4      393.47      381.51     12.08 o 
   3   4   4       35.33       30.80      4.96 o 
   4   4   4      910.26      855.15     52.55 o 
   5   4   4      198.12      200.77     11.22 o 
   6   4   4       37.42       40.42      9.88 o 
   7   4   4        0.90        3.59      9.88 o 
   8   4   4      192.71      183.24     17.96 o 
  -9   5   4        1.82       -8.08      8.08 o 
  -8   5   4      454.34      423.97     22.46 o 
  -7   5   4        4.56        3.59      7.19 o 
  -6   5   4     2968.80     2701.03     82.64 o 
  -5   5   4      219.10      206.60     12.58 o 
  -4   5   4      354.33      402.98     12.07 o 
  -3   5   4      652.75      659.31     23.35 o 
  -2   5   4     1595.30     1599.78     48.51 o 
  -1   5   4        0.87        0.90      3.59 o 
   0   5   4      663.38      554.87     15.74 o 
   1   5   4     1076.20     1017.56     30.54 o 
   2   5   4       36.28       41.59      7.19 o 
   3   5   4      243.82      252.68     10.78 o 
   4   5   4     1141.04     1134.66     29.77 o 
   5   5   4     1100.32     1179.82     31.70 o 
   6   5   4        6.73        6.29      9.88 o 
  -9   6   4      368.87      334.15     21.56 o 
  -8   6   4        0.74       -3.59      8.08 o 
  -7   6   4      607.50      615.30     26.05 o 
  -6   6   4       26.74       32.34      8.08 o 
  -5   6   4      302.23      290.13     15.27 o 
  -4   6   4      180.47      177.85     11.68 o 
  -3   6   4     2288.24     2328.25     70.06 o 
  -2   6   4      220.42      250.61     12.58 o 
  -1   6   4      456.21      450.32     21.56 o 
   0   6   4     1735.99     1781.90     41.64 o 
   1   6   4      290.52      275.08     11.13 o 
   2   6   4        0.91        1.86      3.93 o 
   3   6   4      141.95      146.90      8.97 o 
   4   6   4      148.92      169.83     10.30 o 
   5   6   4        2.96       -6.29     11.68 o 
  -9   7   4        0.92       -8.98      8.98 o 
  -8   7   4      133.44      123.96     13.47 o 
  -7   7   4       54.49       35.03      8.98 o 
  -6   7   4      310.83      267.68     16.17 o 
  -5   7   4        7.58        4.49      5.39 o 
  -4   7   4     1007.26     1029.39     35.03 o 
  -3   7   4       35.37       22.46      6.29 o 
  -2   7   4       26.28       28.76      4.62 o 
  -1   7   4      171.15      201.79     10.33 o 
   0   7   4      444.78      456.82     14.79 o 
   1   7   4      194.63      238.96     11.68 o 
   2   7   4        6.36       -5.39      8.98 o 
   3   7   4       94.15      111.38     15.27 o 
   4   7   4       24.55       28.74     14.37 o 
   5   7   4       24.05       28.74     14.37 o 
  -8   8   4        1.38       -6.29      8.98 o 
  -7   8   4      352.56      340.44     19.76 o 
  -6   8   4       35.38       26.05      8.08 o 
  -5   8   4      404.61      442.84     20.66 o 
  -4   8   4       80.85       65.57      8.08 o 
  -3   8   4       15.98       -0.72      7.64 o 
  -2   8   4      655.85      606.00     18.27 o 
  -1   8   4      379.57      361.99     24.25 o 
   0   8   4       93.71      110.48     15.27 o 
   1   8   4       39.99       35.93     11.68 o 
   2   8   4       17.62       21.56     12.58 o 
   3   8   4       24.88       22.46     13.47 o 
   4   8   4       36.54       61.98     17.96 o 
   5   8   4      114.07      143.72     21.56 o 
   6   8   4       32.98       42.22     18.86 o 
  -8   9   4      243.51      237.64     13.01 o 
  -7   9   4       16.27       18.86      8.98 o 
  -6   9   4       22.60       43.12      8.98 o 
  -5   9   4        3.45        0.20      5.84 o 
  -4   9   4      386.53      327.86     22.46 o 
  -3   9   4        0.84       10.78      9.88 o 
  -2   9   4        8.88       -8.98      8.98 o 
  -1   9   4       15.53       -1.80      9.88 o 
   0   9   4        1.27        7.19     10.78 o 
   1   9   4        0.05       -9.88      9.88 o 
   2   9   4       68.85       81.74     17.07 o 
   3   9   4       36.19       36.83     15.27 o 
   4   9   4       21.76       36.83     17.96 o 
   5   9   4       11.90       12.58     17.07 o 
  -6  10   4        0.67        2.69     10.78 o 
  -5  10   4      283.04      297.32     25.15 o 
  -4  10   4       13.60       27.85     12.58 o 
  -3  10   4       76.63      109.59     17.07 o 
  -2  10   4        0.09       -0.90     10.78 o 
  -1  10   4      110.22      104.20     17.07 o 
   0  10   4       20.57       36.83     13.47 o 
   1  10   4      275.68      248.81     24.25 o 
   2  10   4        5.03       12.58     13.47 o 
   3  10   4        8.67      -10.78     14.37 o 
   4  10   4        4.42       11.68     17.96 o 
  -6  11   4      155.36      141.92     19.76 o 
  -5  11   4        5.98       18.86     12.58 o 
  -4  11   4        3.91       14.37     11.68 o 
  -3  11   4       12.83        7.19     12.58 o 
  -2  11   4      127.04      123.06     18.86 o 
  -1  11   4       13.21       12.58     12.58 o 
   0  11   4       34.47       55.69     17.07 o 
   1  11   4       25.55       25.15     14.37 o 
   2  11   4        1.15       -9.88     14.37 o 
  -5  12   4       15.32       13.47     14.37 o 
  -4  12   4        4.36       -7.19     12.58 o 
  -3  12   4       74.74       70.96     17.96 o 
  -2  12   4        3.13       11.68     14.37 o 
  -1  12   4        0.02        7.19     14.37 o 
   0  12   4        0.55        9.88     16.17 o 
  -1 -12   5        6.50        3.06     10.58 o 
   0 -12   5        0.12       -9.09      9.93 o 
   1 -12   5        3.45        0.90     13.47 o 
   2 -12   5       20.04       15.27     13.47 o 
   3 -12   5       12.97       17.96     13.47 o 
   4 -12   5       19.91       10.78     13.47 o 
  -3 -11   5       10.99        5.39     17.07 o 
  -2 -11   5        0.46        4.49     16.17 o 
  -1 -11   5        0.06       -7.74      9.06 o 
   0 -11   5       34.49       26.78     10.10 o 
   1 -11   5       71.27       75.45     15.27 o 
   2 -11   5       45.90       53.00     14.37 o 
   3 -11   5        0.55       -3.59     10.78 o 
   4 -11   5        0.27        1.80     11.68 o 
   5 -11   5        2.40        4.49     11.68 o 
   6 -11   5       63.08       47.61     15.27 o 
  -4 -10   5        4.18       26.05     17.07 o 
  -3 -10   5       14.07        7.19     14.37 o 
  -2 -10   5       34.08       64.67     17.07 o 
  -1 -10   5        0.70       -8.08     12.58 o 
   0 -10   5       22.84        5.39      7.77 o 
   1 -10   5        4.69        1.95      8.98 o 
   2 -10   5       12.80        9.88      9.88 o 
   3 -10   5       11.98       15.27      9.88 o 
   4 -10   5       12.12       10.78      9.88 o 
   5 -10   5      102.55      128.45     17.07 o 
   6 -10   5       33.55       25.15     12.58 o 
   7 -10   5        0.49        0.00     11.68 o 
  -5  -9   5        8.51       11.68     14.37 o 
  -4  -9   5       13.92       38.62     16.17 o 
  -3  -9   5       25.74       14.37     13.47 o 
  -2  -9   5       14.05       11.68     11.68 o 
  -1  -9   5        0.69        0.90     10.78 o 
   0  -9   5        2.78       -6.65      6.65 o 
   1  -9   5       16.28       14.94      6.90 o 
   2  -9   5      473.58      439.24     25.15 o 
   3  -9   5        0.21        2.69      8.08 o 
   4  -9   5       21.57       19.76      9.88 o 
   5  -9   5      160.85      163.48     17.96 o 
   6  -9   5      105.86      104.20     15.27 o 
   7  -9   5        0.45        0.00     11.68 o 
   8  -9   5       62.53       74.55     17.07 o 
  -7  -8   5        4.04       -4.49     17.07 o 
  -6  -8   5        9.63       12.58     14.37 o 
  -5  -8   5        6.41        3.59     13.47 o 
  -4  -8   5        2.45        6.29     12.58 o 
  -3  -8   5       24.00       30.54     12.58 o 
  -2  -8   5       57.29       68.27     13.47 o 
  -1  -8   5       52.91       48.51     12.58 o 
   0  -8   5      124.62      150.79     11.10 o 
   1  -8   5      224.59      224.76     12.66 o 
   2  -8   5        4.18        8.98      8.08 o 
   3  -8   5       60.23       72.76     11.68 o 
   4  -8   5       14.80        7.19      8.08 o 
   5  -8   5      263.84      258.69     18.86 o 
   6  -8   5       37.68       35.93     11.68 o 
   7  -8   5      234.35      254.20     23.35 o 
  -7  -7   5       25.66       33.24     16.17 o 
  -6  -7   5       20.05       -3.59     12.58 o 
  -5  -7   5        8.83        6.29     11.68 o 
  -4  -7   5        2.24       10.78     10.78 o 
  -3  -7   5       38.95       56.59     12.58 o 
  -2  -7   5      216.93      215.58     17.96 o 
  -1  -7   5        1.05       -2.69      8.08 o 
   0  -7   5       24.31       25.23      6.01 o 
   1  -7   5       43.91       47.54      6.65 o 
   2  -7   5      138.45      133.84     13.47 o 
   3  -7   5       23.33       20.66      8.08 o 
   4  -7   5     1384.05     1514.44     57.49 o 
   5  -7   5      223.69      221.87     17.96 o 
   6  -7   5       63.21       69.16     12.58 o 
   7  -7   5        4.40       11.45      7.54 o 
   8  -7   5       53.57       52.58      9.19 o 
  -8  -6   5        0.34        5.39     16.17 o 
  -7  -6   5        1.57       -5.39     13.47 o 
  -6  -6   5        0.64        1.80     12.58 o 
  -5  -6   5       11.90        6.29     11.68 o 
  -4  -6   5        0.97       -4.49      9.88 o 
  -3  -6   5      146.03      149.11     16.17 o 
  -2  -6   5       45.23       33.24      8.98 o 
  -1  -6   5        0.56        4.37      4.73 o 
   0  -6   5      268.59      289.56     12.37 o 
   1  -6   5      704.15      623.23     21.56 o 
   2  -6   5      454.35      456.31     22.46 o 
   3  -6   5      648.17      600.03     26.95 o 
   4  -6   5       55.96       78.95      6.90 o 
   5  -6   5       38.44       38.61     10.33 o 
   6  -6   5       15.60       16.89      6.26 o 
   7  -6   5      881.28      883.61     26.47 o 
   8  -6   5        3.90        3.22      7.54 o 
  -9  -5   5       13.62       27.85     17.07 o 
  -8  -5   5       14.20       12.58     16.17 o 
  -7  -5   5       80.30       84.44     17.96 o 
  -6  -5   5       38.22       35.93     12.58 o 
  -5  -5   5        3.18        8.98     10.78 o 
  -4  -5   5      192.74      162.58     17.07 o 
  -3  -5   5      542.92      499.42     26.05 o 
  -2  -5   5       60.54       58.39      8.98 o 
  -1  -5   5       82.68       83.04      7.19 o 
   0  -5   5      975.36      904.87     32.34 o 
   1  -5   5       69.88       62.77      5.37 o 
   2  -5   5      160.89      126.06     10.33 o 
   3  -5   5      601.35      588.29     16.83 o 
   4  -5   5      641.65      604.91     17.65 o 
   5  -5   5       21.80       20.47     11.68 o 
   6  -5   5      987.31     1040.15     28.64 o 
   7  -5   5       37.17       34.15      7.12 o 
   8  -5   5       60.19       62.97      9.19 o 
 -10  -4   5        5.12        1.80     18.86 o 
  -9  -4   5        5.35        8.98     16.17 o 
  -8  -4   5       11.99        7.19     13.47 o 
  -7  -4   5       48.40       58.39     15.27 o 
  -6  -4   5        5.25        7.19      9.88 o 
  -5  -4   5       14.95       23.35      9.88 o 
  -4  -4   5      929.92      995.26     42.22 o 
  -3  -4   5     2689.81     2603.12     90.72 o 
  -2  -4   5     1590.81     1628.22     40.59 o 
  -1  -4   5     1128.93     1039.33     20.35 o 
   0  -4   5      912.77      860.60     17.32 o 
   1  -4   5       63.32       68.86      5.08 o 
   2  -4   5     1713.62     1794.69     33.68 o 
   3  -4   5     1592.93     1533.69     36.19 o 
   4  -4   5       29.10       38.65      5.15 o 
   5  -4   5      871.05      851.65     32.34 o 
   6  -4   5       19.99       20.05      6.01 o 
   7  -4   5      186.28      187.18     13.92 o 
   8  -4   5       69.39       64.26      9.19 o 
   9  -4   5      287.79      253.31     20.66 o 
 -10  -3   5       52.17       62.88     19.76 o 
  -9  -3   5       81.16       95.21     19.76 o 
  -8  -3   5        3.62        2.69     12.58 o 
  -7  -3   5       86.38       83.54     15.27 o 
  -6  -3   5      141.80      135.64     16.17 o 
  -5  -3   5      519.08      512.00     26.95 o 
  -4  -3   5       19.57       26.31      3.93 o 
  -3  -3   5      231.80      215.40     12.53 o 
  -2  -3   5      328.87      337.61      8.15 o 
  -1  -3   5     1971.89     1895.02     35.10 o 
   0  -3   5       43.17       26.99      5.92 o 
   1  -3   5     1681.37     1657.45     30.86 o 
   2  -3   5     7112.64     7142.13    160.68 o 
   3  -3   5       28.89       17.48      3.45 o 
   4  -3   5      235.19      207.87      9.06 o 
   5  -3   5      460.51      462.07     15.73 o 
   6  -3   5      459.63      464.54     21.11 o 
   7  -3   5        1.80        5.11      6.01 o 
   8  -3   5      210.35      232.65     18.86 o 
   9  -3   5       10.06       -7.19     10.78 o 
 -10  -2   5        2.37       -2.69     15.27 o 
  -9  -2   5       65.39       82.64     18.86 o 
  -8  -2   5      187.15      264.98     25.15 o 
  -7  -2   5       80.16       80.87      8.14 o 
  -6  -2   5      142.67      133.24      8.81 o 
  -5  -2   5       38.16       45.24      5.15 o 
  -4  -2   5      418.89      403.95     12.46 o 
  -3  -2   5      128.92      132.02      6.74 o 
  -2  -2   5     4281.24     3994.86    126.65 o 
  -1  -2   5      329.86      279.67      9.19 o 
   0  -2   5      296.68      312.44      7.67 o 
   1  -2   5     1262.65     1349.14     25.54 o 
   2  -2   5     1493.74     1403.68     32.57 o 
   3  -2   5      557.56      559.03     20.66 o 
   4  -2   5      441.06      400.91     13.38 o 
   5  -2   5      894.30      857.27     23.91 o 
   6  -2   5      198.33      178.88     10.58 o 
   7  -2   5        3.67       -6.29      8.08 o 
   8  -2   5      318.17      287.44     18.86 o 
   9  -2   5      152.55      122.16     15.27 o 
  -9  -1   5       10.47        3.77      7.47 o 
  -8  -1   5       15.57        5.51      6.65 o 
  -7  -1   5       43.10       29.83     12.58 o 
  -6  -1   5       61.40       60.85      6.47 o 
  -5  -1   5     1286.55     1307.47     32.15 o 
  -4  -1   5        3.55        3.77      3.14 o 
  -3  -1   5     1653.49     1644.98     30.90 o 
  -2  -1   5      252.95      256.53     12.58 o 
  -1  -1   5      948.09     1010.25     19.67 o 
   0  -1   5      370.57      389.11      8.97 o 
   1  -1   5     2319.17     2142.38     42.15 o 
   2  -1   5       14.21       23.65      3.12 o 
   3  -1   5        0.54       -0.54      2.99 o 
   4  -1   5     1205.28     1269.49     31.70 o 
   5  -1   5     1237.19     1242.73     31.70 o 
   6  -1   5      204.89      171.57     12.58 o 
   7  -1   5      173.36      185.94     15.27 o 
   8  -1   5      562.90      472.48     25.15 o 
 -10   0   5       56.50       75.45     13.47 o 
  -9   0   5       27.47       19.23     12.58 o 
  -8   0   5       19.24       23.46     12.13 o 
  -7   0   5      138.26      110.54     18.86 o 
  -6   0   5     1154.18     1102.07     43.56 o 
  -5   0   5      232.64      232.11      9.64 o 
  -4   0   5       15.67       31.99      3.81 o 
  -3   0   5      364.81      391.77     11.43 o 
  -2   0   5     3321.15     3292.14     71.23 o 
  -1   0   5      517.41      560.22     15.31 o 
   0   0   5     1197.83     1137.29     26.32 o 
   1   0   5      221.70      185.08     10.33 o 
   2   0   5      300.53      296.58     10.12 o 
   3   0   5      726.17      722.64     17.78 o 
   4   0   5      806.26      812.91     28.74 o 
   5   0   5      673.90      653.03     25.15 o 
   6   0   5       32.52       33.24      8.08 o 
   7   0   5     1406.99     1349.17     47.61 o 
   8   0   5        1.03       -5.39      8.98 o 
 -10   1   5        3.77        0.90      9.88 o 
  -9   1   5      148.62      153.44     19.76 o 
  -8   1   5       10.37        4.45      6.26 o 
  -7   1   5      871.96      859.89     62.88 o 
  -6   1   5       70.81       74.43      6.65 o 
  -5   1   5       75.69       66.31     19.31 o 
  -4   1   5        7.12       10.48      3.65 o 
  -3   1   5     3794.62     3814.85    101.95 o 
  -2   1   5       27.92       23.09      2.99 o 
  -1   1   5      793.17      744.65     24.25 o 
   0   1   5      783.21      759.02     24.25 o 
   1   1   5     1788.29     1791.10     53.00 o 
   2   1   5      675.23      635.79     76.35 o 
   3   1   5     4890.75     4988.86    143.72 o 
   4   1   5     1657.44     1687.80     53.00 o 
   5   1   5       15.20       19.76      7.19 o 
   6   1   5      109.92      103.30     11.68 o 
   7   1   5      326.48      312.59     19.76 o 
   8   1   5       72.54       51.20     11.68 o 
 -10   2   5       69.67       72.76     13.47 o 
  -9   2   5        9.82       22.28     15.72 o 
  -8   2   5       26.88       20.79      6.47 o 
  -7   2   5       80.56       60.06      9.43 o 
  -6   2   5      302.01      316.45     12.73 o 
  -5   2   5      157.96      141.50     12.13 o 
  -4   2   5     2347.57     2397.85     54.72 o 
  -3   2   5        1.35        2.69      3.59 o 
  -2   2   5        1.49        0.90      2.69 o 
  -1   2   5      759.36      888.37     27.85 o 
   0   2   5    13058.24    13292.25    371.87 o 
   1   2   5      106.92      105.99      7.19 o 
   2   2   5     1175.97     1161.37     27.49 o 
   3   2   5     1379.82     1337.97     31.59 o 
   4   2   5      330.96      312.57     11.38 o 
   5   2   5       19.52       25.15      8.08 o 
   6   2   5       97.37      108.69     12.58 o 
   7   2   5      292.21      266.78     18.86 o 
   8   2   5       78.30       54.79     12.58 o 
  -9   3   5        1.74       -0.90      8.98 o 
  -8   3   5       45.28       24.25      8.08 o 
  -7   3   5     1102.53     1077.00     38.62 o 
  -6   3   5        1.58        0.90      5.39 o 
  -5   3   5     1661.17     1651.87     52.10 o 
  -4   3   5      482.58      516.53     13.97 o 
  -3   3   5     1585.19     1507.26     46.71 o 
  -2   3   5      294.52      339.54     14.37 o 
  -1   3   5     9331.55     9111.81    256.90 o 
   0   3   5     1045.27     1193.77     36.83 o 
   1   3   5        9.52        3.23      2.99 o 
   2   3   5      249.50      255.59      9.28 o 
   3   3   5     2244.35     2231.34     50.52 o 
   4   3   5      817.74      849.15     22.76 o 
   5   3   5     1466.68     1542.29     51.20 o 
   6   3   5      161.94      155.40     14.37 o 
   7   3   5       11.80        7.19      9.88 o 
   8   3   5        1.40        8.08     10.78 o 
  -9   4   5      116.07      114.08     14.37 o 
  -8   4   5      258.26      217.38     16.17 o 
  -7   4   5        7.39       -0.90      6.29 o 
  -6   4   5      177.78      159.89     12.58 o 
  -5   4   5      700.98      712.31     26.05 o 
  -4   4   5     2484.32     2437.84     73.66 o 
  -3   4   5       33.02       29.64      5.39 o 
  -2   4   5     2949.40     3039.67     88.93 o 
  -1   4   5        9.81       10.78      3.59 o 
   0   4   5      125.89      115.87      8.08 o 
   1   4   5       37.09       44.61      7.64 o 
   2   4   5     1370.00     1423.43     37.28 o 
   3   4   5       59.22       56.95      5.81 o 
   4   4   5     1074.69     1078.63     28.00 o 
   5   4   5      592.07      601.82     25.15 o 
   6   4   5       16.55       18.86      8.98 o 
   7   4   5       14.70       13.47     10.78 o 
   8   4   5      105.56      107.79     16.17 o 
  -9   5   5       96.11       89.82     12.58 o 
  -8   5   5      437.70      388.04     20.66 o 
  -7   5   5        8.06        0.00      7.19 o 
  -6   5   5      373.59      398.82     18.86 o 
  -5   5   5     2249.48     2235.14     48.91 o 
  -4   5   5      313.99      321.57     15.27 o 
  -3   5   5      738.75      782.37     27.85 o 
  -2   5   5        1.28        1.80      3.59 o 
  -1   5   5     1423.75     1390.49     43.12 o 
   0   5   5      234.24      220.95      9.47 o 
   1   5   5     1502.59     1585.01     37.71 o 
   2   5   5       11.60       15.00      4.94 o 
   3   5   5       75.34       76.54      8.08 o 
   4   5   5       17.67       27.65      5.98 o 
   5   5   5      200.81      208.17     12.51 o 
   6   5   5        0.69       -6.29      8.98 o 
  -9   6   5      289.12      234.44     18.86 o 
  -8   6   5       12.10       16.17      8.08 o 
  -7   6   5       70.99       61.08      9.88 o 
  -6   6   5      383.49      397.02     19.76 o 
  -5   6   5      337.92      356.60     17.07 o 
  -4   6   5       18.21       12.58      5.39 o 
  -3   6   5      722.01      789.56     27.85 o 
  -2   6   5     2695.88     2693.84     79.94 o 
  -1   6   5       46.84       46.76      5.15 o 
   0   6   5      790.04      791.45     25.60 o 
   1   6   5      188.74      168.82     16.62 o 
   2   6   5       69.70       75.86      8.53 o 
   3   6   5        0.90        2.15      5.30 o 
   4   6   5      163.47      195.52     17.96 o 
   5   6   5        5.65       -4.49     11.68 o 
  -8   7   5       25.52       19.76      9.88 o 
  -7   7   5      326.21      315.28     18.86 o 
  -6   7   5      436.27      435.65     20.66 o 
  -5   7   5      221.74      214.68     13.47 o 
  -4   7   5      148.96      162.58     11.68 o 
  -3   7   5      291.87      312.59     15.27 o 
  -2   7   5     1378.46     1377.05     34.31 o 
  -1   7   5      108.41      114.59      7.97 o 
   0   7   5        2.61        7.07      5.84 o 
   1   7   5      550.61      603.34     18.93 o 
   2   7   5        0.53        1.59      4.73 o 
   3   7   5      212.48      212.88     20.66 o 
   4   7   5       44.71       17.07     10.78 o 
   5   7   5       28.34       35.03     16.17 o 
  -8   8   5       43.07       41.42      7.28 o 
  -7   8   5      202.19      248.81     17.07 o 
  -6   8   5      116.54      100.60     11.68 o 
  -5   8   5       43.26       42.22      8.08 o 
  -4   8   5      781.57      817.40     30.54 o 
  -3   8   5        6.15        6.76      5.15 o 
  -2   8   5        3.11        5.39      4.62 o 
  -1   8   5      181.63      182.83     11.23 o 
   0   8   5     1108.67     1062.63     46.71 o 
   1   8   5        1.91       -8.98      9.88 o 
   2   8   5        3.65        8.98     11.68 o 
   3   8   5       32.11       26.95     14.37 o 
   4   8   5       71.63       93.42     19.76 o 
   5   8   5       37.77        1.80     16.17 o 
  -7   9   5       40.19       61.98     10.78 o 
  -6   9   5      121.89      101.50     11.68 o 
  -5   9   5       52.32       49.40      8.98 o 
  -4   9   5      281.96      287.35     18.86 o 
  -3   9   5      270.12      281.15     23.35 o 
  -2   9   5       96.65       91.62     14.37 o 
  -1   9   5      252.77      259.59     23.35 o 
   0   9   5        4.37        2.69     11.68 o 
   1   9   5        2.05       10.78     11.68 o 
   2   9   5       12.43       17.07     14.37 o 
   3   9   5       76.71       71.86     17.07 o 
   4   9   5       42.90       38.62     18.86 o 
   5   9   5       25.72       21.56     18.86 o 
  -7  10   5      129.55      113.18     13.47 o 
  -6  10   5        0.51       -5.39     10.78 o 
  -5  10   5      198.94      190.43     21.56 o 
  -4  10   5      264.61      268.58     25.15 o 
  -3  10   5       33.12       18.86     11.68 o 
  -2  10   5        2.59       -2.69      9.88 o 
  -1  10   5       75.51       85.33     17.07 o 
   0  10   5      151.09      186.84     21.56 o 
   1  10   5       74.20       60.18     16.17 o 
   2  10   5       27.20       13.47     15.27 o 
   3  10   5        2.72        0.90     12.58 o 
   4  10   5        1.62       -6.29     17.96 o 
  -6  11   5       28.58       57.49     17.07 o 
  -5  11   5       24.46       28.74     14.37 o 
  -4  11   5       78.27       58.39     16.17 o 
  -3  11   5        5.64        8.08     11.68 o 
  -2  11   5       64.04       47.61     16.17 o 
  -1  11   5       55.55       50.30     15.27 o 
   0  11   5       49.04       44.01     16.17 o 
   1  11   5        6.15        5.39     15.27 o 
   2  11   5       18.79       17.07     17.96 o 
  -6  12   5        0.73        7.19     14.37 o 
  -5  12   5       61.95       84.44     19.76 o 
  -4  12   5       22.48       35.93     16.17 o 
  -3  12   5       23.98       47.61     17.07 o 
  -2  12   5       20.79       39.52     16.17 o 
  -1  12   5        5.19       19.76     15.27 o 
  -1 -12   6        0.05        0.00     16.17 o 
   0 -12   6        0.83       -0.90     13.47 o 
   1 -12   6        4.78        8.08     13.47 o 
   2 -12   6        7.95        1.80     13.47 o 
  -3 -11   6       12.82        9.50     10.78 o 
  -2 -11   6        2.25        8.53      9.93 o 
  -1 -11   6        0.42       -2.88      9.06 o 
   0 -11   6       34.96       36.83     14.37 o 
   1 -11   6       78.60       79.05     15.27 o 
   2 -11   6        6.30       11.68     11.68 o 
   3 -11   6       18.55       21.56     13.47 o 
   4 -11   6       11.77       19.76     12.58 o 
   5 -11   6        9.40       -2.69     11.68 o 
  -4 -10   6        0.01       -2.69     16.17 o 
  -3 -10   6        6.91        6.88      9.06 o 
  -2 -10   6        2.25       -3.34      8.82 o 
  -1 -10   6        9.85       25.09      9.19 o 
   0 -10   6        6.69       -0.72      7.92 o 
   1 -10   6        3.79       21.56     10.78 o 
   2 -10   6        3.05       -0.90      8.98 o 
   3 -10   6       21.45       19.76     10.78 o 
   4 -10   6       18.11       25.15     11.68 o 
   5 -10   6       52.92       53.00     14.37 o 
   6 -10   6       42.75       17.96     12.58 o 
   7 -10   6        8.83       17.07     14.37 o 
  -5  -9   6        6.43        2.69     15.27 o 
  -4  -9   6       10.50       13.47     15.27 o 
  -3  -9   6       35.13       44.01     15.27 o 
  -2  -9   6        1.72        6.04      7.77 o 
  -1  -9   6        2.63       -1.37      7.28 o 
   0  -9   6        8.08       12.07      7.28 o 
   1  -9   6       34.19       28.74      9.88 o 
   2  -9   6       82.47       84.44     13.47 o 
   3  -9   6       12.39       13.47      9.88 o 
   4  -9   6       96.12       81.74     14.37 o 
   5  -9   6        3.05       -2.69      9.88 o 
   6  -9   6       66.13       79.05     15.27 o 
   7  -9   6       10.88        9.88     12.58 o 
   8  -9   6        9.93       11.68     14.37 o 
  -6  -8   6        2.36        7.19     14.37 o 
  -5  -8   6       10.82       12.58     13.47 o 
  -4  -8   6        3.07        8.98     12.58 o 
  -3  -8   6       20.38       15.27     11.68 o 
  -2  -8   6       54.68       48.17      8.42 o 
  -1  -8   6       66.31       62.77      8.82 o 
   0  -8   6       17.44       16.55      6.65 o 
   1  -8   6      184.37      177.85     16.17 o 
   2  -8   6       13.82        7.19      8.98 o 
   3  -8   6      102.66      107.79     13.47 o 
   4  -8   6        1.73        3.59      8.98 o 
   5  -8   6       31.45       47.61     11.68 o 
   6  -8   6      201.12      187.73     19.76 o 
   7  -8   6       25.29       22.46     12.58 o 
   8  -8   6       25.21       28.74     14.37 o 
  -7  -7   6       32.72       29.64     17.07 o 
  -6  -7   6       14.54       17.07     14.37 o 
  -5  -7   6        3.91       11.68     12.58 o 
  -4  -7   6        0.71        7.19     11.68 o 
  -3  -7   6       51.13       61.94      8.14 o 
  -2  -7   6       29.73       22.63      6.65 o 
  -1  -7   6        6.09        8.08      5.72 o 
   0  -7   6       22.39       26.62      6.01 o 
   1  -7   6        5.04        4.94      4.45 o 
   2  -7   6      427.62      426.67     23.35 o 
   3  -7   6      218.23      194.02     15.27 o 
   4  -7   6      650.03      671.89     32.34 o 
   5  -7   6      188.76      188.63     17.96 o 
   6  -7   6        7.81       12.58     10.78 o 
   7  -7   6        7.01       19.76     11.68 o 
   8  -7   6       71.89       93.42     17.07 o 
  -8  -6   6        1.58       11.68     16.17 o 
  -7  -6   6        0.54       10.78     13.47 o 
  -6  -6   6        0.75       -1.80     10.78 o 
  -5  -6   6        9.85        5.39     10.78 o 
  -4  -6   6      150.01      154.50     17.96 o 
  -3  -6   6     1635.74     1418.79     42.22 o 
  -2  -6   6      195.63      175.63     11.23 o 
  -1  -6   6       70.45       72.62      7.28 o 
   0  -6   6       12.83       10.33      4.45 o 
   1  -6   6     1186.42     1124.97     30.16 o 
   2  -6   6      105.48       79.05      9.88 o 
   3  -6   6      101.24      122.16     13.47 o 
   4  -6   6      100.56       94.32     12.58 o 
   5  -6   6      636.24      636.47     20.06 o 
   6  -6   6        1.86        9.41      8.98 o 
   7  -6   6      395.52      389.81     17.01 o 
   8  -6   6      351.56      397.46     18.54 o 
  -9  -5   6        3.82      -11.68     16.17 o 
  -8  -5   6        5.27       -1.80     15.27 o 
  -7  -5   6       42.62       59.28     16.17 o 
  -6  -5   6       56.60       63.78     15.27 o 
  -5  -5   6       16.42        8.08      9.88 o 
  -4  -5   6        0.69       -8.08      8.08 o 
  -3  -5   6      127.98      132.12     12.13 o 
  -2  -5   6      430.23      409.83     21.56 o 
  -1  -5   6       72.61       82.87      6.90 o 
   0  -5   6      348.14      300.12     11.74 o 
   1  -5   6      428.77      385.89     13.34 o 
   2  -5   6        0.87       -0.54      2.99 o 
   3  -5   6        0.82        2.17      3.65 o 
   4  -5   6      934.86      960.04     25.67 o 
   5  -5   6       84.27       92.33      7.77 o 
   6  -5   6      199.61      211.88     12.58 o 
   7  -5   6      120.53      127.02     16.17 o 
   8  -5   6       61.65       66.70     10.10 o 
  -9  -4   6        7.82       26.95     17.07 o 
  -8  -4   6       20.83       26.05     15.27 o 
  -7  -4   6       74.98       78.15     16.17 o 
  -6  -4   6        8.03       -3.59      9.88 o 
  -5  -4   6      188.96      191.33     17.96 o 
  -4  -4   6       34.12       47.61     10.78 o 
  -3  -4   6      719.39      655.37     19.82 o 
  -2  -4   6        1.21       -3.10      3.45 o 
  -1  -4   6      430.16      402.59     13.93 o 
   0  -4   6      575.96      577.84     12.69 o 
   1  -4   6     1764.35     1705.88     41.91 o 
   2  -4   6       67.78       72.05      7.64 o 
   3  -4   6     1820.35     1734.03     40.92 o 
   4  -4   6       45.56       39.44      5.81 o 
   5  -4   6        5.77        5.97      9.43 o 
   6  -4   6      204.23      182.43     10.78 o 
   7  -4   6      851.92      865.23     39.07 o 
   8  -4   6       24.93       15.56      7.92 o 
 -10  -3   6       22.83       40.42     19.76 o 
  -9  -3   6        1.66       -0.90     15.27 o 
  -8  -3   6       10.61        2.69     12.58 o 
  -7  -3   6      109.56      113.18     17.96 o 
  -6  -3   6      134.21      121.26     16.17 o 
  -5  -3   6       48.79       73.66     12.58 o 
  -4  -3   6      329.76      317.08     20.66 o 
  -3  -3   6       51.73       57.20      5.15 o 
  -2  -3   6        8.16        7.41      2.17 o 
  -1  -3   6       17.34       17.06      3.81 o 
   0  -3   6     2213.68     2163.86     51.76 o 
   1  -3   6       21.83       29.09      7.07 o 
   2  -3   6      619.87      508.75     14.89 o 
   3  -3   6        5.51        6.36      3.65 o 
   4  -3   6      650.16      629.77     18.54 o 
   5  -3   6       88.19       82.30      7.31 o 
   6  -3   6      198.01      216.88     24.25 o 
   7  -3   6       42.40       40.84      7.92 o 
   8  -3   6       16.41       17.96     10.78 o 
 -10  -2   6        6.93       27.85     17.96 o 
  -9  -2   6       68.62      104.20     19.76 o 
  -8  -2   6      104.23      110.48     18.86 o 
  -7  -2   6      169.94      186.84     20.66 o 
  -6  -2   6       46.01       53.16     12.13 o 
  -5  -2   6      222.04      214.80     10.78 o 
  -4  -2   6        5.86        0.00      4.94 o 
  -3  -2   6      321.47      317.57     15.27 o 
  -2  -2   6      340.12      336.70      8.44 o 
  -1  -2   6     1515.03     1481.76     28.10 o 
   0  -2   6      143.67      145.97      6.03 o 
   1  -2   6      263.66      279.82      7.56 o 
   2  -2   6      307.96      316.49     10.58 o 
   3  -2   6     1741.48     1776.14     41.81 o 
   4  -2   6        0.74       -2.90      3.81 o 
   5  -2   6      257.92      296.16     30.99 o 
   6  -2   6       11.98       10.68      8.98 o 
   7  -2   6      175.42      155.40     15.27 o 
   8  -2   6        0.60        3.59      9.88 o 
 -10  -1   6        0.16       -2.69     15.27 o 
  -9  -1   6        0.49       -4.08      7.62 o 
  -8  -1   6       39.76       46.09      8.98 o 
  -7  -1   6        0.73        5.39      5.30 o 
  -6  -1   6       65.01       55.92     11.68 o 
  -5  -1   6      545.61      559.11     21.56 o 
  -4  -1   6      318.62      317.20     13.92 o 
  -3  -1   6        7.25        7.61      2.64 o 
  -2  -1   6     1416.60     1373.43     26.38 o 
  -1  -1   6     1038.38     1096.89     21.62 o 
   0  -1   6      559.74      569.51     12.41 o 
   1  -1   6       56.63       77.85      5.15 o 
   2  -1   6     4310.43     4190.45     91.31 o 
   3  -1   6       83.77       72.40      5.98 o 
   4  -1   6      475.39      498.53     26.05 o 
   5  -1   6       32.90       29.19      5.81 o 
   6  -1   6      598.39      579.37     26.05 o 
   7  -1   6       94.11       91.62     12.58 o 
   8  -1   6      391.61      402.41     22.46 o 
 -10   0   6       12.11        0.86      7.92 o 
  -9   0   6        0.79       11.30      7.97 o 
  -8   0   6       73.59       82.28     13.47 o 
  -7   0   6       35.13       35.88      6.65 o 
  -6   0   6       44.95       35.96      5.98 o 
  -5   0   6        6.97        7.49      3.65 o 
  -4   0   6      329.56      327.62     11.43 o 
  -3   0   6      448.04      468.13     10.84 o 
  -2   0   6      752.19      733.82     24.70 o 
  -1   0   6      782.47      727.69     15.19 o 
   0   0   6      189.96      176.51      7.12 o 
   1   0   6     1388.37     1262.20     30.17 o 
   2   0   6       11.57        6.47      3.14 o 
   3   0   6       76.15       82.64      8.08 o 
   4   0   6      470.88      458.11     19.76 o 
   5   0   6     1323.59     1303.36     44.01 o 
   6   0   6       80.03       75.45     10.78 o 
   7   0   6      345.90      358.40     20.66 o 
   8   0   6       20.41       19.76     10.78 o 
 -10   1   6        0.30       -4.49      8.98 o 
  -9   1   6       85.63       86.22     17.96 o 
  -8   1   6       14.01       15.40      6.47 o 
  -7   1   6      123.83      119.01     12.13 o 
  -6   1   6      260.74      242.22     10.96 o 
  -5   1   6      903.82      940.60     30.99 o 
  -4   1   6      278.69      290.89     13.47 o 
  -3   1   6     1326.15     1377.16     33.24 o 
  -2   1   6     2573.49     2514.70     55.76 o 
  -1   1   6      362.64      435.65     16.17 o 
   0   1   6     8611.97     9071.39    255.10 o 
   1   1   6      944.61      872.20     28.74 o 
   2   1   6     1775.55     1950.09     59.28 o 
   3   1   6      162.58      146.41      9.88 o 
   4   1   6     2713.18     2674.98     80.84 o 
   5   1   6      207.21      175.16     13.47 o 
   6   1   6       94.48       93.42     11.68 o 
   7   1   6       19.88       15.27      8.98 o 
   8   1   6      298.43      298.22     21.56 o 
  -9   2   6        0.83       -5.35      6.65 o 
  -8   2   6        1.71       -4.35      5.81 o 
  -7   2   6       37.16       50.49     11.23 o 
  -6   2   6     1016.74     1028.93     28.06 o 
  -5   2   6      355.22      349.42     12.46 o 
  -4   2   6      424.61      417.83     16.17 o 
  -3   2   6     2893.03     3023.50     88.93 o 
  -2   2   6     1296.78     1432.70     44.01 o 
  -1   2   6      155.16      203.90      9.88 o 
   0   2   6     2725.78     2690.25     79.05 o 
   1   2   6      987.18      824.59     27.85 o 
   2   2   6        6.52        6.61      3.45 o 
   3   2   6     1137.16     1116.49     31.44 o 
   4   2   6       64.44       67.37      8.08 o 
   5   2   6        2.89       -3.59      4.49 o 
   6   2   6        1.02        3.59      8.08 o 
   7   2   6      672.92      723.99     32.34 o 
   8   2   6       52.58       54.79     13.47 o 
  -9   3   6      290.63      301.81     19.76 o 
  -8   3   6       25.02       20.66      8.08 o 
  -7   3   6     1413.30     1358.15     46.71 o 
  -6   3   6      242.55      250.61     14.37 o 
  -5   3   6       15.71       23.29      6.29 o 
  -4   3   6      333.79      349.42     16.17 o 
  -3   3   6     2757.35     2793.55     82.64 o 
  -2   3   6      110.16      104.20      8.08 o 
  -1   3   6      701.23      610.81     21.56 o 
   0   3   6     1600.12     1465.04     44.91 o 
   1   3   6      383.39      383.55     16.17 o 
   2   3   6      350.75      339.57     11.87 o 
   3   3   6     3181.42     3246.67     72.00 o 
   4   3   6     3564.23     3501.36    104.20 o 
   5   3   6       10.89       12.58      8.08 o 
   6   3   6       60.21       79.05     11.68 o 
   7   3   6       15.88       28.74     11.68 o 
  -9   4   6        9.29       22.46      8.98 o 
  -8   4   6      251.91      227.26     16.17 o 
  -7   4   6       14.86       22.46      7.19 o 
  -6   4   6      474.50      459.90     20.66 o 
  -5   4   6       31.48       35.03      6.29 o 
  -4   4   6     2262.26     2377.66     72.76 o 
  -3   4   6      380.75      406.91     17.07 o 
  -2   4   6      139.86      138.33      8.98 o 
  -1   4   6     3071.65     3229.20     94.32 o 
   0   4   6     1354.81     1315.03     41.32 o 
   1   4   6        2.52        3.89      3.65 o 
   2   4   6      389.80      398.35     13.80 o 
   3   4   6      877.58      919.98     24.79 o 
   4   4   6       78.19       85.11      7.77 o 
   5   4   6       38.07       35.93      9.88 o 
   6   4   6       24.66       35.93     10.78 o 
   7   4   6      101.78      114.08     15.27 o 
  -9   5   6       25.47        8.08      9.88 o 
  -8   5   6       32.30       33.24      9.88 o 
  -7   5   6      451.56      430.26     20.66 o 
  -6   5   6       10.42        3.59      4.45 o 
  -5   5   6      970.03      997.95     35.03 o 
  -4   5   6       38.10       29.64      6.29 o 
  -3   5   6        5.80        6.29      4.49 o 
  -2   5   6      349.62      360.20     16.17 o 
  -1   5   6     1353.59     1345.57     43.12 o 
   0   5   6      478.98      466.01     14.67 o 
   1   5   6       74.89       73.98      6.47 o 
   2   5   6      188.32      209.85     10.58 o 
   3   5   6        3.20        3.75      6.74 o 
   4   5   6       28.35       25.54      6.47 o 
   5   5   6       94.16      102.40     12.58 o 
   6   5   6       89.27       87.13     12.58 o 
   7   5   6        4.98       14.37     11.68 o 
  -9   6   6        0.69       -8.98      8.98 o 
  -8   6   6      315.57      316.18     19.76 o 
  -7   6   6       30.02       32.60      9.88 o 
  -6   6   6      242.53      289.24     17.07 o 
  -5   6   6       88.73       72.76      8.98 o 
  -4   6   6      284.07      246.12     13.47 o 
  -3   6   6     1119.80     1082.39     36.83 o 
  -2   6   6      803.77      822.79     28.74 o 
  -1   6   6      121.54      116.77      9.88 o 
   0   6   6       42.94       34.49      5.43 o 
   1   6   6      132.62      129.31      8.81 o 
   2   6   6      266.09      283.54     13.47 o 
   3   6   6       88.14       85.72     13.02 o 
   4   6   6      311.05      322.08     14.62 o 
   5   6   6      131.37       43.12      8.98 o 
  -8   7   6       20.03       13.09      6.65 o 
  -7   7   6        2.72       14.37      8.08 o 
  -6   7   6        6.74        2.69      7.19 o 
  -5   7   6      863.60      882.98     33.24 o 
  -4   7   6       50.87       39.52      7.19 o 
  -3   7   6       73.68       70.96      8.08 o 
  -2   7   6       68.55       56.59      8.08 o 
  -1   7   6      130.46      133.30      8.81 o 
   0   7   6        1.18        0.18      4.48 o 
   1   7   6      313.59      334.72     13.59 o 
   2   7   6      173.03      189.04     13.47 o 
   3   7   6       20.59       14.37     12.58 o 
   4   7   6       25.28       30.54     14.37 o 
  -8   8   6       17.57       20.66     10.78 o 
  -7   8   6       22.17       19.76      8.98 o 
  -6   8   6      484.59      508.41     23.35 o 
  -5   8   6        1.20       -2.69      6.29 o 
  -4   8   6       47.87       60.18      8.98 o 
  -3   8   6        2.36       -3.59      6.29 o 
  -2   8   6      548.93      549.85     18.09 o 
  -1   8   6       15.29       19.91      5.98 o 
   0   8   6      835.41      815.44     23.71 o 
   1   8   6        8.49        5.39     11.68 o 
   2   8   6      107.02      148.21     18.86 o 
   3   8   6       10.82        2.69     11.68 o 
   4   8   6       90.81       22.46     13.47 o 
  -7   9   6      218.05      275.76     18.86 o 
  -6   9   6       35.00       40.42      9.88 o 
  -5   9   6       59.96       56.59      9.88 o 
  -4   9   6        8.98        4.73      5.81 o 
  -3   9   6      494.04      520.52     18.27 o 
  -2   9   6        2.40       -6.29      9.88 o 
  -1   9   6       43.47       53.00     14.37 o 
   0   9   6       55.97       75.45     16.17 o 
   1   9   6       49.49       71.86     16.17 o 
   2   9   6       10.29        2.69     13.47 o 
   3   9   6      112.35       92.52     19.76 o 
   4   9   6       58.73       90.72     22.46 o 
   5   9   6        3.85       18.86     18.86 o 
  -6  10   6       73.43       43.12     15.27 o 
  -5  10   6        0.34       -7.19     11.68 o 
  -4  10   6      210.73      191.33     21.56 o 
  -3  10   6        2.02        0.00     11.68 o 
  -2  10   6       15.37        2.69     11.68 o 
  -1  10   6        3.63       -9.88      9.88 o 
   0  10   6      203.32      201.21     22.46 o 
   1  10   6       35.37       74.55     17.96 o 
   2  10   6       50.82       45.81     17.07 o 
   3  10   6       17.73        7.19     17.07 o 
  -7  11   6       72.62       67.37     17.96 o 
  -6  11   6        7.64        4.49     13.47 o 
  -5  11   6       98.59      101.50     20.66 o 
  -4  11   6       17.02       12.58     12.58 o 
  -3  11   6       80.97      105.99     19.76 o 
  -2  11   6       15.17        8.08     13.47 o 
  -1  11   6      137.63      141.02     20.66 o 
   0  11   6       34.25       36.83     16.17 o 
   1  11   6        0.05       13.47     15.27 o 
  -4  12   6       56.89       48.51     17.07 o 
  -3  12   6        1.06       -4.49     14.37 o 
  -2 -11   7        0.13        3.92     10.35 o 
  -1 -11   7        3.07       -3.14      9.28 o 
   0 -11   7        9.90        6.29     12.58 o 
   1 -11   7       78.23       88.93     16.17 o 
   2 -11   7        1.92        8.08     11.68 o 
   3 -11   7       15.72       13.47     12.58 o 
   4 -11   7       52.77       53.00     15.27 o 
  -4 -10   7        1.03       -8.98     15.27 o 
  -3 -10   7        9.66       17.07     16.17 o 
  -2 -10   7       10.88        3.22     12.58 o 
  -1 -10   7       23.17       11.68      8.82 o 
   0 -10   7       28.50       16.17     11.68 o 
   1 -10   7        4.26        3.59     10.78 o 
   2 -10   7       17.56       23.35     10.78 o 
   3 -10   7        1.70       14.37     11.68 o 
   4 -10   7       39.26       61.98     15.27 o 
   5 -10   7       24.40       21.56     12.58 o 
   6 -10   7       34.79       52.10     15.27 o 
  -5  -9   7        0.15       17.07     15.27 o 
  -4  -9   7        3.43        2.69     13.47 o 
  -3  -9   7       22.52       19.82      9.28 o 
  -2  -9   7        0.79       -7.54      7.54 o 
  -1  -9   7        0.49       11.14     15.72 o 
   0  -9   7        9.25       10.58      7.28 o 
   1  -9   7       42.03       36.83     10.78 o 
   2  -9   7        3.29        0.90      9.88 o 
   3  -9   7      222.42      238.93     20.66 o 
   4  -9   7       43.59       29.64     11.68 o 
   5  -9   7        0.66       -0.90      9.88 o 
   6  -9   7        0.89        6.29     12.58 o 
   7  -9   7       17.60       13.47     13.47 o 
  -6  -8   7        1.45        5.39     14.37 o 
  -5  -8   7        0.78        2.69     14.37 o 
  -4  -8   7        7.23        8.98     13.47 o 
  -3  -8   7       15.74        6.47      7.64 o 
  -2  -8   7       11.76        7.26      7.12 o 
  -1  -8   7       44.26       55.39      8.98 o 
   0  -8   7      120.23      109.04      9.83 o 
   1  -8   7       66.22       65.57     11.68 o 
   2  -8   7       19.49       17.07      8.98 o 
   3  -8   7       11.32       31.44     10.78 o 
   4  -8   7       47.60       54.79     12.58 o 
   5  -8   7       23.59       13.47      9.88 o 
   6  -8   7      300.03      306.30     24.25 o 
   7  -8   7        5.15        5.39     12.58 o 
   8  -8   7       15.06       28.74     15.27 o 
  -7  -7   7        8.49       20.66     16.17 o 
  -6  -7   7        0.74       -8.08     13.47 o 
  -5  -7   7       67.15       44.01     15.27 o 
  -4  -7   7       99.15       85.33     16.17 o 
  -3  -7   7       24.97       24.46      7.54 o 
  -2  -7   7        3.22        9.57      7.64 o 
  -1  -7   7       75.26       55.77      7.54 o 
   0  -7   7       14.89       14.82      5.72 o 
   1  -7   7        6.62       -6.29      7.19 o 
   2  -7   7      235.76      221.87     17.07 o 
   3  -7   7      254.20      276.66     20.66 o 
   4  -7   7       30.05       21.56     10.78 o 
   5  -7   7      264.33      253.31     20.66 o 
   6  -7   7        5.54       -7.19     10.78 o 
   7  -7   7       82.53       89.82     15.27 o 
   8  -7   7        5.61        7.19     12.58 o 
  -8  -6   7        1.85       12.58     17.07 o 
  -7  -6   7        0.75        8.98     13.47 o 
  -6  -6   7       16.00       13.47     13.47 o 
  -5  -6   7      116.50      105.99     17.07 o 
  -4  -6   7      576.06      545.24     30.54 o 
  -3  -6   7      287.20      284.67     17.07 o 
  -2  -6   7      145.49      125.43      9.46 o 
  -1  -6   7      133.83      153.30      9.46 o 
   0  -6   7      155.30      120.43      8.89 o 
   1  -6   7      432.63      479.66     24.25 o 
   2  -6   7      444.73      381.75     21.56 o 
   3  -6   7        6.92       16.17      8.08 o 
   4  -6   7      104.88       96.11     13.47 o 
   5  -6   7       12.75       16.17      9.88 o 
   6  -6   7      239.08      232.55     13.59 o 
   7  -6   7       68.63       75.31      9.53 o 
   8  -6   7      221.15      235.11     15.73 o 
  -8  -5   7       14.14       29.64     15.27 o 
  -7  -5   7       23.89       33.24     15.27 o 
  -6  -5   7       46.31       56.59     15.27 o 
  -5  -5   7        2.10        2.69      9.88 o 
  -4  -5   7       23.07       23.35      9.88 o 
  -3  -5   7      214.60      213.00     11.43 o 
  -2  -5   7      406.12      410.07     15.09 o 
  -1  -5   7       76.61       68.44      6.65 o 
   0  -5   7      431.58      421.32     14.92 o 
   1  -5   7     1361.42     1302.05     34.28 o 
   2  -5   7        2.74        8.98      7.19 o 
   3  -5   7        1.48       -1.04      4.09 o 
   4  -5   7      256.97      276.73     17.07 o 
   5  -5   7      315.69      332.36     14.03 o 
   6  -5   7        6.55       -0.13      6.26 o 
   7  -5   7       97.75      110.09     10.99 o 
   8  -5   7       13.04       25.54      8.82 o 
  -9  -4   7       22.21       45.81     18.86 o 
  -8  -4   7       23.62       35.93     16.17 o 
  -7  -4   7        6.27        5.39     13.47 o 
  -6  -4   7        0.04       -9.88      9.88 o 
  -5  -4   7       71.42       74.55     14.37 o 
  -4  -4   7       11.05        8.98      8.98 o 
  -3  -4   7      618.27      586.57     18.77 o 
  -2  -4   7      128.90      128.05      7.77 o 
  -1  -4   7      122.80      121.42      7.54 o 
   0  -4   7      138.28      118.23     19.77 o 
   1  -4   7      715.35      708.05     15.32 o 
   2  -4   7      534.13      420.81     42.67 o 
   3  -4   7      255.79      250.37     10.58 o 
   4  -4   7      522.79      505.75     16.61 o 
   5  -4   7      138.53      146.04     17.07 o 
   6  -4   7       52.67       23.74      6.47 o 
   7  -4   7      315.28      310.67     31.89 o 
   8  -4   7      193.45      207.84     16.17 o 
 -10  -3   7        6.62       42.22     19.76 o 
  -9  -3   7        5.42       14.37     17.07 o 
  -8  -3   7        0.02        6.29     14.37 o 
  -7  -3   7       57.33       59.28     15.27 o 
  -6  -3   7      287.80      274.86     23.35 o 
  -5  -3   7       23.61       36.83     10.78 o 
  -4  -3   7      294.43      309.89     20.66 o 
  -3  -3   7       50.41       54.42      6.29 o 
  -2  -3   7      183.29      170.44     13.02 o 
  -1  -3   7       14.92        9.49      4.11 o 
   0  -3   7      572.82      511.13     12.03 o 
   1  -3   7       34.85       32.44      4.26 o 
   2  -3   7       27.77       39.54      5.39 o 
   3  -3   7      380.08      377.56     13.38 o 
   4  -3   7      928.08      925.24     25.25 o 
   5  -3   7       86.67       77.28     11.68 o 
   6  -3   7       81.27       84.94     20.66 o 
   7  -3   7      562.74      551.34     41.32 o 
   8  -3   7        0.75        1.80     10.78 o 
 -10  -2   7        9.10       22.46     17.96 o 
  -9  -2   7       17.31       10.78     15.27 o 
  -8  -2   7       71.74       76.35     17.07 o 
  -7  -2   7      194.55      233.54     23.35 o 
  -6  -2   7        5.91        4.76      4.73 o 
  -5  -2   7       17.40       12.76      4.48 o 
  -4  -2   7       37.64       38.03      5.15 o 
  -3  -2   7     1061.46     1056.96     26.11 o 
  -2  -2   7       29.58       31.64      3.26 o 
  -1  -2   7      348.41      345.35      9.11 o 
   0  -2   7       65.23       59.96      3.80 o 
   1  -2   7      407.43      397.12      9.86 o 
   2  -2   7      186.03      187.31     12.13 o 
   3  -2   7      583.41      544.00     28.74 o 
   4  -2   7      472.42      492.01     16.40 o 
   5  -2   7        0.29       -0.11      5.15 o 
   6  -2   7     1209.60     1148.38     53.00 o 
   7  -2   7       16.91       11.68      9.88 o 
   8  -2   7       83.51       76.35     13.47 o 
 -10  -1   7       28.15       39.52     17.96 o 
  -9  -1   7        0.14      -13.47     13.47 o 
  -8  -1   7      131.10      114.59     10.46 o 
  -7  -1   7       41.29       40.11     15.72 o 
  -6  -1   7       51.22       54.22      6.65 o 
  -5  -1   7        4.90       -2.63      6.74 o 
  -4  -1   7      891.44      931.83     24.60 o 
  -3  -1   7       85.49       94.37      5.05 o 
  -2  -1   7       14.13       16.05      2.61 o 
  -1  -1   7      150.63      129.88      5.41 o 
   0  -1   7     1288.33     1288.28     25.18 o 
   1  -1   7      125.59      140.92      7.47 o 
   2  -1   7     2650.59     2650.62     67.82 o 
   3  -1   7     1597.43     1671.67     43.57 o 
   4  -1   7       72.78       78.69     10.78 o 
   5  -1   7       85.33       78.15      9.88 o 
   6  -1   7      786.50      753.63     30.54 o 
   7  -1   7      183.01      182.34     17.07 o 
   8  -1   7       82.20       75.45     13.47 o 
 -10   0   7        1.91       -6.32     14.82 o 
  -9   0   7        0.26        1.35      6.35 o 
  -8   0   7       29.85       21.67      8.53 o 
  -7   0   7      110.36      125.43      9.64 o 
  -6   0   7       65.62       59.92      6.80 o 
  -5   0   7      370.36      366.82     13.12 o 
  -4   0   7        3.93       -1.62      2.99 o 
  -3   0   7      146.51      146.48     12.72 o 
  -2   0   7      679.64      740.41     16.09 o 
  -1   0   7     7556.49     7493.98    132.43 o 
   0   0   7       72.19       67.08      5.15 o 
   1   0   7      609.48      639.44     17.48 o 
   2   0   7      861.84      820.82     22.91 o 
   3   0   7     1039.86     1016.81     34.13 o 
   4   0   7      142.51      133.84     10.78 o 
   5   0   7      197.61      203.90     14.37 o 
   6   0   7      530.93      522.78     24.25 o 
   7   0   7       29.68       30.54     10.78 o 
   8   0   7      166.14      163.48     17.07 o 
 -10   1   7       15.38       49.40     17.96 o 
  -9   1   7        5.74       -3.95      7.47 o 
  -8   1   7      277.46      313.50     14.62 o 
  -7   1   7        0.17       -4.96      4.96 o 
  -6   1   7      188.27      169.25     10.33 o 
  -5   1   7      152.06      142.46      8.30 o 
  -4   1   7     1210.53     1203.77     30.41 o 
  -3   1   7      241.00      235.01      9.28 o 
  -2   1   7     5665.04     5614.44    120.47 o 
  -1   1   7      999.27     1156.04     36.83 o 
   0   1   7      132.85      145.52      8.98 o 
   1   1   7      203.08      228.15     11.68 o 
   2   1   7     3633.81     3647.78    106.89 o 
   3   1   7     1020.34     1061.73     35.93 o 
   4   1   7     1528.92     1377.01     45.81 o 
   6   1   7        4.50       14.37      8.98 o 
   7   1   7        2.75       -8.08      8.98 o 
 -10   2   7       27.47       12.58     16.17 o 
  -9   2   7       36.26       40.82     14.37 o 
  -8   2   7        4.90        6.41      6.65 o 
  -7   2   7        4.14        3.59      5.30 o 
  -6   2   7      389.22      361.23     14.44 o 
  -5   2   7     1337.59     1363.87     34.50 o 
  -4   2   7        1.32       -0.15      3.65 o 
  -3   2   7     1076.26     1150.65     37.73 o 
  -2   2   7       41.61       41.32      5.39 o 
  -1   2   7      792.86      811.12     27.85 o 
   0   2   7       55.64       53.00      6.29 o 
   1   2   7     1895.34     1913.26     58.39 o 
   2   2   7       42.81       50.65      5.37 o 
   3   2   7     1229.35     1247.66     41.32 o 
   4   2   7     1108.98     1097.66     38.62 o 
   5   2   7      158.06      158.09     14.37 o 
   6   2   7       39.61       49.40     10.78 o 
   7   2   7      208.11      184.14     17.07 o 
  -9   3   7      172.03      129.35     14.37 o 
  -8   3   7       80.79       86.23     11.68 o 
  -7   3   7      210.20      182.34     13.47 o 
  -6   3   7     1202.30     1182.99     41.32 o 
  -5   3   7      321.94      353.91     17.07 o 
  -4   3   7      196.83      210.19     12.58 o 
  -3   3   7       40.01       50.30      6.29 o 
  -2   3   7     2260.64     2141.42     64.67 o 
  -1   3   7      250.90      260.49     12.58 o 
   0   3   7     2006.55     2003.99     61.08 o 
   1   3   7       10.57        8.98      4.49 o 
   2   3   7      569.80      610.35     17.89 o 
   3   3   7        9.49        9.40      4.73 o 
   4   3   7      708.83      688.06     27.85 o 
   5   3   7        0.43        0.90      8.08 o 
   6   3   7        2.29        4.49      8.98 o 
   7   3   7        3.26        6.29      9.88 o 
  -9   4   7       17.64       34.13      9.88 o 
  -8   4   7       55.01       41.32      9.88 o 
  -7   4   7       86.42       87.13     10.78 o 
  -6   4   7      292.35      287.44     16.17 o 
  -5   4   7      233.00      217.38     14.37 o 
  -4   4   7      656.09      678.18     26.05 o 
  -3   4   7     3940.21     4054.68    118.57 o 
  -2   4   7       53.33       56.59      6.29 o 
  -1   4   7      767.55      772.49     26.95 o 
   0   4   7      261.52      256.90     12.58 o 
   1   4   7      478.82      490.83     15.32 o 
   2   4   7       29.78       27.93      5.15 o 
   3   4   7      383.65      424.00     15.72 o 
   4   4   7       80.64       63.78      9.88 o 
   5   4   7       11.36       -1.80      8.98 o 
   6   4   7        3.62       23.35     10.78 o 
   7   4   7      248.84      251.51     20.66 o 
  -9   5   7       26.67       18.86      9.88 o 
  -8   5   7      120.52      121.26     12.58 o 
  -7   5   7      358.86      370.98     19.76 o 
  -6   5   7      357.20      380.86     18.86 o 
  -5   5   7      144.45      151.80     12.58 o 
  -4   5   7      481.85      476.07     20.66 o 
  -3   5   7     1839.37     1866.56     58.39 o 
  -2   5   7      193.19      163.48     10.78 o 
  -1   5   7        2.62        0.00      5.39 o 
   0   5   7     1107.58     1118.32     36.83 o 
   1   5   7       56.92       59.28      6.65 o 
   2   5   7      299.06      300.14     12.28 o 
   3   5   7       69.49       67.41     17.07 o 
   4   5   7      204.55      242.53     16.17 o 
   5   5   7        0.34       -4.49      8.98 o 
   6   5   7       88.02       82.64     14.37 o 
  -8   6   7      132.52      128.45     14.37 o 
  -7   6   7      180.51      129.35     12.58 o 
  -6   6   7      116.29      101.50     11.68 o 
  -5   6   7      864.00      831.78     31.44 o 
  -4   6   7        7.16        0.00      6.29 o 
  -2   6   7       36.48       53.00      8.08 o 
  -1   6   7     2237.55     2156.69     66.47 o 
   0   6   7       77.40       58.01      9.43 o 
   1   6   7        0.46        4.28      4.73 o 
   2   6   7       69.65       58.73      9.88 o 
   3   6   7      334.38      365.14     17.07 o 
   4   6   7       46.25       50.02      8.14 o 
   5   6   7       34.08       49.40     12.58 o 
  -8   7   7       32.52       30.54      9.88 o 
  -7   7   7      219.74      217.38     17.07 o 
  -6   7   7       49.15       39.52      9.88 o 
  -5   7   7      311.21      327.86     17.96 o 
  -4   7   7      396.51      425.77     20.66 o 
  -3   7   7       22.57       15.27      7.19 o 
  -2   7   7      481.08      479.66     20.66 o 
  -1   7   7      119.58      117.88      8.97 o 
   0   7   7       64.92       75.31      7.97 o 
   1   7   7       39.24       39.01      6.80 o 
   2   7   7      290.86      298.53     13.96 o 
   3   7   7       30.77       37.91      7.97 o 
   4   7   7       27.11        5.39     14.37 o 
  -7   8   7        0.14        8.98      8.98 o 
  -6   8   7      217.24      245.22     17.07 o 
  -5   8   7      476.15      432.06     22.46 o 
  -4   8   7      228.22      231.75     15.27 o 
  -3   8   7        8.29       15.27      7.19 o 
  -2   8   7      278.02      290.59     22.01 o 
  -1   8   7      537.66      579.67     19.40 o 
   0   8   7       62.33       57.65      7.62 o 
   1   8   7       89.86      112.28     17.96 o 
   2   8   7        4.23        1.80     12.58 o 
   3   8   7       24.29       15.27     13.47 o 
   4   8   7       47.38       48.51     18.86 o 
  -7   9   7        9.13       15.27     10.78 o 
  -6   9   7       51.54       60.18     11.68 o 
  -5   9   7      325.05      347.62     19.76 o 
  -4   9   7        9.71       -1.80      7.19 o 
  -3   9   7      118.15      123.17      9.93 o 
  -2   9   7      177.33      174.03     11.29 o 
  -1   9   7       27.00        8.98     12.58 o 
   0   9   7       12.66        5.39     12.58 o 
   1   9   7      119.54      123.06     18.86 o 
   2   9   7       60.81       65.57     17.07 o 
   3   9   7       22.70       38.62     16.17 o 
   4   9   7       31.89       46.71     18.86 o 
  -6  10   7      179.99      200.31     17.07 o 
  -5  10   7       31.43       45.81     16.17 o 
  -4  10   7       33.21       40.42     14.37 o 
  -3  10   7       79.17       98.81     17.96 o 
  -2  10   7       61.07       58.39     15.27 o 
  -1  10   7        2.78        6.29     11.68 o 
   0  10   7       61.35       42.22     16.17 o 
   1  10   7       43.35       62.88     17.07 o 
   2  10   7        1.78       14.37     16.17 o 
   3  10   7        3.18      -10.78     16.17 o 
  -6  11   7       26.65       20.66     15.27 o 
  -5  11   7       24.00       37.73     17.07 o 
  -4  11   7       17.56       -7.19     13.47 o 
  -3  11   7       91.46       89.82     18.86 o 
  -2  11   7       16.21       26.05     14.37 o 
  -1  11   7       52.49       37.73     15.27 o 
   0  11   7       21.84       11.68     16.17 o 
  -2 -11   8        0.02        5.96     10.35 o 
  -1 -11   8        1.19       -3.59     11.68 o 
   0 -11   8       16.86       24.25     13.47 o 
   1 -11   8        7.79       24.25     13.47 o 
   2 -11   8        4.66        1.80     12.58 o 
   3 -11   8       35.64       19.76     13.47 o 
  -3 -10   8       14.08       18.86     17.07 o 
  -2 -10   8        9.42       17.91      9.46 o 
  -1 -10   8        6.65        6.09      8.42 o 
   0 -10   8       28.41       26.95     12.58 o 
   1 -10   8        0.26       10.78     11.68 o 
   2 -10   8       15.39       11.68     11.68 o 
   3 -10   8        3.67       18.86     11.68 o 
   4 -10   8        2.87        8.08     12.58 o 
   5 -10   8       49.26       60.18     15.27 o 
  -5  -9   8        0.06       -6.29     15.27 o 
  -4  -9   8        8.49       26.05     17.07 o 
  -3  -9   8        0.47       -9.88     13.47 o 
  -2  -9   8        0.05       -4.49      7.77 o 
  -1  -9   8        0.00       -6.90      6.90 o 
   0  -9   8        2.35       -3.59      9.88 o 
   1  -9   8       74.34       72.76     12.58 o 
   2  -9   8       86.22       84.44     14.37 o 
   3  -9   8      148.09      134.74     17.07 o 
   4  -9   8       33.02       34.13     11.68 o 
   5  -9   8        2.44        8.98     12.58 o 
   6  -9   8        1.29       -1.80     12.58 o 
  -6  -8   8        0.12       -5.39     15.27 o 
  -5  -8   8       19.65       13.47     15.27 o 
  -4  -8   8      155.54      105.09     19.76 o 
  -3  -8   8       22.69       11.68     11.68 o 
  -2  -8   8       15.48       16.65      7.54 o 
  -1  -8   8       13.22       21.93      7.54 o 
   0  -8   8      120.15      129.35     15.27 o 
   1  -8   8       22.04       18.86      9.88 o 
   2  -8   8        6.96       -4.49      8.98 o 
   3  -8   8        0.32        3.59      9.88 o 
   4  -8   8      208.92      181.45     18.86 o 
   5  -8   8       33.31       43.12     13.47 o 
   6  -8   8      126.09      138.33     18.86 o 
   7  -8   8      158.73      178.75     22.46 o 
  -7  -7   8        1.40       -0.90     15.27 o 
  -6  -7   8       18.02        2.69     14.37 o 
  -5  -7   8        9.60        3.59     13.47 o 
  -4  -7   8       49.14       34.13     14.37 o 
  -3  -7   8       48.13       39.52     13.47 o 
  -2  -7   8       16.19       15.01      8.08 o 
  -1  -7   8       23.12       27.56      6.90 o 
   0  -7   8       37.12       29.77      6.35 o 
   1  -7   8       14.27        4.49      8.08 o 
   2  -7   8       34.95       42.22     11.68 o 
   3  -7   8      260.07      282.05     20.66 o 
   4  -7   8       59.31       62.88     13.47 o 
   5  -7   8       54.08       67.37     14.37 o 
   6  -7   8       11.37       -1.80     11.68 o 
   7  -7   8       31.71       38.62     14.37 o 
   8  -7   8       10.90       17.07     15.27 o 
  -7  -6   8        2.26        8.08     13.47 o 
  -6  -6   8       54.95       35.03     15.27 o 
  -5  -6   8       13.67       13.47     11.68 o 
  -4  -6   8       98.82       82.64     15.27 o 
  -3  -6   8        2.08        6.29      9.88 o 
  -2  -6   8        6.31        3.69      5.61 o 
  -1  -6   8      152.47      159.37     10.74 o 
   0  -6   8      600.59      597.15     65.12 o 
   1  -6   8      110.96      122.16     14.37 o 
   2  -6   8      378.44      410.50     24.25 o 
   3  -6   8       37.17       34.13      9.88 o 
   4  -6   8        9.52       15.27      9.88 o 
   5  -6   8       40.00       39.52     11.68 o 
   6  -6   8      476.43      490.44     29.64 o 
   7  -6   8       36.49       33.24     13.47 o 
   8  -6   8        2.76       16.17     13.47 o 
  -8  -5   8       15.59       13.47     16.17 o 
  -7  -5   8       30.50       22.46     15.27 o 
  -6  -5   8       12.98       13.47     11.68 o 
  -5  -5   8       21.15       35.93     12.58 o 
  -4  -5   8        0.17       -2.69      9.88 o 
  -3  -5   8       17.34       14.37      9.88 o 
  -2  -5   8       49.18       62.35      6.90 o 
  -1  -5   8      419.33      404.29     15.20 o 
   0  -5   8       98.84      109.25      8.56 o 
   1  -5   8       90.03       97.91     11.68 o 
   2  -5   8        5.44        0.90      7.19 o 
   3  -5   8      320.84      317.08     20.66 o 
   4  -5   8        5.92        3.70      9.43 o 
   5  -5   8       65.27       87.42      8.82 o 
   6  -5   8       33.17       27.34      7.77 o 
   7  -5   8        0.04       -7.28      7.28 o 
   8  -5   8        8.53        9.88     12.58 o 
   9  -5   8       21.11        9.88     13.47 o 
  -9  -4   8       18.51       23.35     17.07 o 
  -8  -4   8       23.90       25.15     15.27 o 
  -7  -4   8        7.89        3.59     12.58 o 
  -6  -4   8        4.84        7.19     11.68 o 
  -5  -4   8        0.50       -0.90      9.88 o 
  -4  -4   8      178.30      182.34     17.96 o 
  -3  -4   8       91.75       83.54     11.68 o 
  -2  -4   8      261.67      271.01     12.58 o 
  -1  -4   8        5.07        6.74      4.45 o 
   0  -4   8        5.64       15.09      4.73 o 
   1  -4   8      208.50      192.12      8.97 o 
   2  -4   8      783.83      751.59     22.46 o 
   3  -4   8       22.27       23.90      5.61 o 
   4  -4   8       39.23       41.99     11.23 o 
   5  -4   8        1.83        1.30      5.61 o 
   6  -4   8      288.51      284.20     14.44 o 
   7  -4   8        7.71        1.55      6.90 o 
   8  -4   8      134.35      147.31     19.76 o 
  -9  -3   8        0.44       -1.80     15.27 o 
  -8  -3   8        0.27        0.00     15.27 o 
  -7  -3   8        0.84       14.37     13.47 o 
  -6  -3   8      102.05       95.21     15.27 o 
  -5  -3   8       85.92       93.42     14.37 o 
  -4  -3   8       37.81       35.03     10.78 o 
  -3  -3   8       82.45       98.81     12.58 o 
  -2  -3   8      192.97      186.20     11.79 o 
  -1  -3   8      355.88      344.50     13.44 o 
   0  -3   8        0.53        0.95      2.56 o 
   1  -3   8     1280.15     1274.89     31.05 o 
   2  -3   8       31.68       38.37      5.30 o 
   3  -3   8       30.20       21.79      5.15 o 
   4  -3   8       25.25       36.65      6.26 o 
   5  -3   8      704.93      689.06     28.29 o 
   6  -3   8       73.39       76.03      9.06 o 
   7  -3   8      323.02      363.41     17.01 o 
 -10  -2   8        2.56        5.39     17.07 o 
  -9  -2   8       14.17       11.68     16.17 o 
  -8  -2   8       29.42       30.54     14.37 o 
  -7  -2   8        6.32       -2.69     11.68 o 
  -6  -2   8       11.65       19.76     11.68 o 
  -5  -2   8       71.04       71.86     12.58 o 
  -4  -2   8        5.06        0.21      3.81 o 
  -3  -2   8      194.19      199.12     18.86 o 
  -2  -2   8      289.93      311.14     12.15 o 
  -1  -2   8       16.15       16.31      3.11 o 
   0  -2   8      230.81      242.53      9.47 o 
   1  -2   8       39.96       44.15      4.05 o 
   2  -2   8      214.53      209.88      9.47 o 
   3  -2   8      422.01      433.74     29.19 o 
   4  -2   8      908.23      950.04     31.44 o 
   5  -2   8       98.62      106.49      9.28 o 
   6  -2   8      171.24      173.40     16.17 o 
   7  -2   8        2.50       -3.59      8.98 o 
 -10  -1   8        7.64       -0.90     16.17 o 
  -9  -1   8       11.14        9.88     15.27 o 
  -8  -1   8       17.21       23.35     13.47 o 
  -7  -1   8       18.12       18.41      4.71 o 
  -6  -1   8      166.16      172.47     18.86 o 
  -5  -1   8        3.89        2.47      4.96 o 
  -4  -1   8      188.91      177.75      8.97 o 
  -3  -1   8      507.26      524.23     15.74 o 
  -2  -1   8       50.55       56.36      6.08 o 
  -1  -1   8     1835.20     1885.22     36.01 o 
   0  -1   8      418.80      407.98     10.67 o 
   1  -1   8     1668.05     1756.02     42.22 o 
   2  -1   8       72.77       87.14      7.31 o 
   3  -1   8     1886.00     1947.76     46.78 o 
   4  -1   8      425.16      423.97     15.54 o 
   5  -1   8        0.50       -3.59      8.08 o 
   6  -1   8       53.60       36.83      9.88 o 
   7  -1   8      629.99      606.32     29.64 o 
 -10   0   8        2.22       -4.49     15.27 o 
  -9   0   8        0.10        5.19      9.43 o 
  -8   0   8        0.97       -4.04      6.26 o 
  -7   0   8      223.96      223.46     14.77 o 
  -6   0   8      118.66      147.66      9.93 o 
  -5   0   8       67.63       65.76      6.80 o 
  -4   0   8      476.65      489.95     21.56 o 
  -3   0   8      811.30      822.21     32.34 o 
  -2   0   8      454.58      481.23     12.76 o 
  -1   0   8     1616.75     1631.54     31.91 o 
   0   0   8      900.98      849.02     22.22 o 
   1   0   8       57.20       74.76      6.74 o 
   2   0   8      375.78      349.42     16.17 o 
   3   0   8        4.96       -2.69      5.39 o 
   4   0   8      127.94      116.77     11.68 o 
   5   0   8        8.13       -5.39      6.29 o 
   6   0   8     1060.98     1032.08     39.52 o 
   7   0   8       76.11       74.55     13.47 o 
 -10   1   8       82.66       97.01     20.66 o 
  -9   1   8       30.77       17.26      8.30 o 
  -8   1   8      287.59      273.61     30.54 o 
  -7   1   8      104.54      106.73      7.11 o 
  -6   1   8       11.19       16.71      6.29 o 
  -5   1   8       24.14       20.31      7.64 o 
  -4   1   8     1476.75     1503.35     42.67 o 
  -3   1   8      376.78      398.26     13.59 o 
  -2   1   8      312.76      272.17     13.47 o 
  -1   1   8      755.76      702.43     25.15 o 
   0   1   8      623.46      626.98     22.46 o 
   1   1   8       40.69       49.40      7.19 o 
   2   1   8     4012.91     3986.42    116.77 o 
   3   1   8     5765.76     5933.81    171.57 o 
   4   1   8        9.63        9.88      7.19 o 
   5   1   8      193.31      211.09     15.27 o 
   6   1   8       58.53       43.12     10.78 o 
   7   1   8       77.82       75.45     13.47 o 
 -10   2   8        8.71        0.90     16.17 o 
  -9   2   8       42.78       31.82      8.97 o 
  -8   2   8        0.45       -6.13      6.80 o 
  -7   2   8      228.64      245.33     13.45 o 
  -6   2   8       25.94       33.12      9.88 o 
  -5   2   8      850.89      914.70     40.42 o 
  -4   2   8      305.62      299.12     15.27 o 
  -3   2   8        0.99        3.59      4.49 o 
  -2   2   8     1526.07     1471.33     46.71 o 
  -1   2   8     1585.98     1537.80     48.51 o 
   0   2   8       81.15       57.49      6.29 o 
   1   2   8      454.18      464.39     19.76 o 
   2   2   8     1893.34     1944.80     60.63 o 
   3   2   8      218.83      210.19     13.47 o 
   4   2   8       65.37       72.76      9.88 o 
   5   2   8       45.45       52.10      9.88 o 
   6   2   8      290.81      330.55     21.56 o 
   7   2   8      105.37      109.59     15.27 o 
  -9   3   8        6.20        0.00      8.98 o 
  -8   3   8      233.71      223.67     11.43 o 
  -7   3   8       28.03       27.85      8.08 o 
  -6   3   8      294.60      299.12     17.07 o 
  -5   3   8        9.43        8.08      6.29 o 
  -4   3   8       54.29       57.49      8.08 o 
  -3   3   8      166.01      169.77     11.68 o 
  -2   3   8     1560.07     1517.14     47.61 o 
  -1   3   8      786.15      718.60     26.05 o 
   0   3   8      177.36      173.36     11.68 o 
   1   3   8      216.32      199.41     12.58 o 
   2   3   8       77.82       77.83      7.19 o 
   3   3   8        6.74        8.98      6.29 o 
   4   3   8      132.64      141.92     13.47 o 
   5   3   8      192.08      185.04     16.17 o 
   6   3   8        3.27       10.78     10.78 o 
  -9   4   8       86.35       97.47     10.78 o 
  -8   4   8        3.81        0.00      8.08 o 
  -7   4   8       22.82       21.56      8.08 o 
  -6   4   8       27.48       24.25      8.08 o 
  -5   4   8      406.23      408.70     19.76 o 
  -4   4   8      514.74      490.44     20.66 o 
  -3   4   8      642.29      650.33     25.15 o 
  -2   4   8      197.50      174.26     11.68 o 
  -1   4   8      484.38      428.46     17.96 o 
   0   4   8      256.25      255.10     13.47 o 
   1   4   8      654.36      689.05     20.06 o 
   2   4   8      150.68      162.01      9.93 o 
   3   4   8      335.08      315.28     17.96 o 
   4   4   8      344.01      362.89     19.76 o 
   5   4   8       86.83       82.64     11.68 o 
   6   4   8        5.01        8.98     10.78 o 
  -8   5   8        3.56        1.80      8.98 o 
  -7   5   8        0.14       -3.59      7.19 o 
  -6   5   8      794.14      809.32     32.34 o 
  -5   5   8       50.77       72.76      9.88 o 
  -4   5   8      218.57      204.80     13.47 o 
  -3   5   8      159.41      170.67     11.68 o 
  -2   5   8      473.02      483.26     20.66 o 
  -1   5   8        3.79        0.90      5.39 o 
   0   5   8      492.87      467.99     19.76 o 
   1   5   8      378.64      409.29     14.67 o 
   2   5   8        0.30       -0.60      6.74 o 
   3   5   8       36.67       38.93      7.31 o 
   4   5   8      216.66      256.00     17.96 o 
   5   5   8       69.44       92.52     13.47 o 
   6   5   8       81.50       72.76     14.37 o 
  -8   6   8       22.23       11.68      9.88 o 
  -7   6   8      315.30      368.28     21.56 o 
  -6   6   8        4.39        2.69      7.19 o 
  -5   6   8        0.03        4.49      8.08 o 
  -4   6   8       18.57       18.86      7.19 o 
  -3   6   8      977.66      971.90     35.03 o 
  -2   6   8        2.22       -2.69      6.29 o 
  -1   6   8     1165.86     1111.13     37.73 o 
   0   6   8       16.74       19.24      5.43 o 
   1   6   8      556.59      516.75     17.48 o 
   2   6   8        9.20        9.50      6.47 o 
   3   6   8      344.96      361.90     16.17 o 
   4   6   8      143.94      149.11     14.37 o 
   5   6   8       14.81       17.07     11.68 o 
  -7   7   8       45.59       55.69     11.68 o 
  -6   7   8      152.87      146.41     14.37 o 
  -5   7   8        2.06       -4.49      7.19 o 
  -4   7   8      798.80      833.57     31.44 o 
  -3   7   8        2.78       -0.90      7.19 o 
  -2   7   8        4.83       22.46      7.19 o 
  -1   7   8       82.48       91.89      8.43 o 
   0   7   8      301.15      352.59     19.31 o 
   1   7   8       14.13       14.24      6.47 o 
   2   7   8      243.92      241.72     16.17 o 
   3   7   8      180.07      174.85     25.15 o 
  -7   8   8      139.13      142.82     15.27 o 
  -6   8   8        5.79       11.68      8.98 o 
  -5   8   8      270.24      282.05     18.86 o 
  -4   8   8       38.56       36.83      8.98 o 
  -3   8   8      145.52      120.37     11.68 o 
  -2   8   8        4.79        4.31      7.64 o 
  -1   8   8      670.79      644.14     49.85 o 
   0   8   8       51.82       59.28      8.14 o 
   1   8   8      105.87       97.24     10.78 o 
   2   8   8       38.28       22.46     14.37 o 
   3   8   8       45.28       49.40     17.07 o 
  -6   9   8       80.11       94.32     13.47 o 
  -5   9   8       62.60       55.69     10.78 o 
  -4   9   8      310.56      273.97     17.96 o 
  -3   9   8        3.74       -3.63      6.65 o 
  -2   9   8      396.37      396.23     16.40 o 
  -1   9   8       38.77       33.24     13.47 o 
   0   9   8       13.68       18.86     13.47 o 
   1   9   8        0.35       15.27     15.27 o 
   2   9   8      113.84       93.42     19.76 o 
   3   9   8       24.89       31.44     17.96 o 
  -5  10   8      183.59      172.25     19.31 o 
  -4  10   8       12.74       14.37     13.47 o 
  -3  10   8        2.11       -8.08     12.58 o 
  -2  10   8        2.50        5.39     12.58 o 
  -1  10   8       52.19       35.93     15.27 o 
   0  10   8       12.09       33.24     15.27 o 
   1  10   8       37.60       65.57     18.86 o 
   2  10   8        4.58       12.58     17.07 o 
  -4  11   8        1.24      -11.68     12.58 o 
  -3  11   8        4.40       12.58     14.37 o 
  -2  11   8        8.83       14.37     15.27 o 
  -1  11   8        4.26       -8.98     14.37 o 
  -1 -11   9        1.57        2.69     12.58 o 
   0 -11   9        6.18       22.46     13.47 o 
   1 -11   9        0.11       -6.29     12.58 o 
  -3 -10   9        3.93       22.46     17.07 o 
  -2 -10   9        6.74        7.01      9.28 o 
  -1 -10   9       12.48        2.69     11.68 o 
   0 -10   9        3.54        7.19     11.68 o 
   1 -10   9        2.00       -9.88      9.88 o 
   2 -10   9        3.68       11.68     11.68 o 
   3 -10   9       13.95       22.46     13.47 o 
   4 -10   9       11.88       23.35     13.47 o 
  -4  -9   9        3.03        8.08     16.17 o 
  -3  -9   9        0.84        2.69     14.37 o 
  -2  -9   9        1.13       12.22      8.82 o 
  -1  -9   9        0.98       -7.19      9.88 o 
   0  -9   9       18.35       17.96     10.78 o 
   1  -9   9       57.51       65.57     14.37 o 
   2  -9   9       50.77       26.05     13.47 o 
   3  -9   9       10.68       20.66     12.58 o 
   4  -9   9       32.24       37.73     13.47 o 
   5  -9   9        0.11        7.19     13.47 o 
   6  -9   9       43.38       32.34     15.27 o 
  -5  -8   9       86.63      120.37     21.56 o 
  -4  -8   9       46.86       45.81     16.17 o 
  -3  -8   9       15.18       10.78     13.47 o 
  -2  -8   9       10.57       16.64      7.92 o 
  -1  -8   9       47.08       49.35      8.98 o 
   0  -8   9       68.47       67.37     12.58 o 
   1  -8   9       45.47       39.52     11.68 o 
   2  -8   9        0.98       -3.59     10.78 o 
   3  -8   9        0.54       11.68     10.78 o 
   4  -8   9        7.70        9.88     11.68 o 
   5  -8   9      119.14      117.67     17.07 o 
   6  -8   9       49.80       61.98     16.17 o 
   7  -8   9       70.92       79.94     17.96 o 
  -6  -7   9        0.28        8.08     15.27 o 
  -5  -7   9        0.83        6.29     12.58 o 
  -4  -7   9       57.87       63.78     15.27 o 
  -3  -7   9       55.09       62.88     14.37 o 
  -2  -7   9       13.41       10.53      6.90 o 
  -1  -7   9       69.27       68.34     19.31 o 
   0  -7   9      125.57      115.87     14.37 o 
   1  -7   9        0.42        7.19      9.88 o 
   2  -7   9       14.63       31.44     10.78 o 
   3  -7   9      104.03      124.86     17.07 o 
   4  -7   9       72.53       74.55     15.27 o 
   5  -7   9       10.19       -2.69     10.78 o 
   6  -7   9       13.91       11.68     11.68 o 
   7  -7   9       10.01       12.58     13.47 o 
  -7  -6   9        1.47      -12.58     12.58 o 
  -6  -6   9        5.70        6.29     14.37 o 
  -5  -6   9        9.84       -4.49     12.58 o 
  -4  -6   9       50.97       47.61     14.37 o 
  -3  -6   9        9.48       10.78     10.78 o 
  -2  -6   9       43.34       32.35      6.90 o 
  -1  -6   9        2.76        0.45      5.72 o 
   0  -6   9      194.80      230.85     18.86 o 
   1  -6   9      219.32      212.88     18.86 o 
   2  -6   9      102.90       99.71     14.37 o 
   3  -6   9      127.15      123.96     16.17 o 
   4  -6   9       32.49       33.24     11.68 o 
   5  -6   9       94.46       61.08     14.37 o 
   6  -6   9      176.55      157.19     19.76 o 
   7  -6   9      113.63      115.87     19.76 o 
   8  -6   9        7.50        5.39     14.37 o 
  -8  -5   9       16.78       28.74     17.07 o 
  -7  -5   9       47.12       50.30     17.07 o 
  -6  -5   9        4.18       28.74     13.47 o 
  -5  -5   9       29.52       22.46     12.58 o 
  -4  -5   9        0.15       -0.90     10.78 o 
  -3  -5   9       23.19       12.58      9.88 o 
  -2  -5   9       47.36       50.08      9.43 o 
  -1  -5   9       84.81       89.10     23.35 o 
   0  -5   9       22.45       19.76      9.88 o 
   1  -5   9       10.54        8.08      8.98 o 
   2  -5   9       18.93       28.74     10.78 o 
   3  -5   9      259.16      278.46     20.66 o 
   4  -5   9       14.45       20.66     10.78 o 
   5  -5   9       22.78       15.35      6.90 o 
   6  -5   9      216.34      222.72     14.24 o 
   7  -5   9        1.12       -0.75      7.31 o 
   8  -5   9       15.06       18.86     14.37 o 
  -8  -4   9       20.87       26.05     17.07 o 
  -7  -4   9        0.04       11.68     14.37 o 
  -6  -4   9        8.46        9.88     11.68 o 
  -5  -4   9        0.13        1.80     10.78 o 
  -4  -4   9      162.28      158.99     17.96 o 
  -3  -4   9        4.50        8.98      8.98 o 
  -2  -4   9       52.88       53.00      6.99 o 
  -1  -4   9        4.11        2.25      5.08 o 
   0  -4   9      147.44      143.27      9.83 o 
   1  -4   9        0.15        1.80      8.08 o 
   2  -4   9      182.74      191.63      9.79 o 
   3  -4   9      132.02      135.79     12.13 o 
   4  -4   9       12.38        6.76      8.08 o 
   5  -4   9      413.83      426.70     28.74 o 
   6  -4   9       30.42       39.32     11.23 o 
   7  -4   9      129.20      143.05     12.51 o 
   8  -4   9        2.12       15.27     12.58 o 
  -9  -3   9       12.54       11.68     17.07 o 
  -8  -3   9        8.52        8.98     15.27 o 
  -7  -3   9       10.14        9.88     13.47 o 
  -6  -3   9        9.93       12.58     12.58 o 
  -5  -3   9      137.84      132.04     17.07 o 
  -4  -3   9       31.98       30.54     10.78 o 
  -3  -3   9        9.21        9.88      8.08 o 
  -2  -3   9        0.67        2.25      4.45 o 
  -1  -3   9      335.96      356.61     10.43 o 
   0  -3   9        3.79        3.91      3.11 o 
   1  -3   9      531.45      510.69     15.74 o 
   2  -3   9      585.30      567.49     17.90 o 
   3  -3   9      159.86      171.15     10.33 o 
   4  -3   9        2.58        2.48      5.37 o 
   5  -3   9      638.23      605.95     20.70 o 
   6  -3   9      231.15      250.61     14.20 o 
   7  -3   9       41.19       40.12      9.46 o 
  -9  -2   9        8.30        2.69     16.17 o 
  -8  -2   9       20.82       12.58     13.47 o 
  -7  -2   9       16.21       35.03     14.37 o 
  -6  -2   9       12.40       18.86     11.68 o 
  -5  -2   9        1.39        6.29      8.98 o 
  -4  -2   9      123.23      123.30     12.58 o 
  -3  -2   9      337.12      353.23     13.02 o 
  -2  -2   9     1691.88     1665.87     32.87 o 
  -1  -2   9       29.20       33.38      4.01 o 
   0  -2   9       78.49       84.00      5.34 o 
   1  -2   9      147.63      141.75     14.37 o 
   2  -2   9      755.87      726.16     20.93 o 
   3  -2   9      293.55      297.35     20.66 o 
   4  -2   9      132.56      128.23      9.93 o 
   5  -2   9      387.27      436.39     17.48 o 
   6  -2   9        0.44        1.80      8.98 o 
   7  -2   9       85.51       93.42     14.37 o 
 -10  -1   9        0.73        6.29     17.07 o 
  -9  -1   9       32.51       34.13     17.07 o 
  -8  -1   9        0.13      -10.78     12.58 o 
  -7  -1   9        0.89       18.86     12.58 o 
  -6  -1   9       29.02       27.64      6.65 o 
  -5  -1   9      292.57      288.65     12.46 o 
  -4  -1   9      121.20      125.55      8.30 o 
  -3  -1   9     1207.89     1130.87     28.70 o 
  -2  -1   9      423.24      438.56     11.76 o 
  -1  -1   9      167.65      151.51      7.13 o 
   0  -1   9       16.34       17.25      4.48 o 
   1  -1   9     2150.42     2280.90     52.80 o 
   2  -1   9      799.44      823.98     23.31 o 
   3  -1   9      556.67      580.05     43.12 o 
   4  -1   9      212.87      206.44     24.25 o 
   5  -1   9       76.11       94.32     12.58 o 
   6  -1   9       16.48       10.78      9.88 o 
   7  -1   9      247.05      239.83     19.76 o 
 -10   0   9        0.99       -1.80     17.07 o 
  -9   0   9        1.84       -1.80     14.37 o 
  -8   0   9        2.22        8.28      9.43 o 
  -7   0   9      115.55      113.61      9.79 o 
  -6   0   9      252.17      272.85     13.12 o 
  -5   0   9        7.94       13.74      5.37 o 
  -4   0   9       88.12       95.74      7.47 o 
  -3   0   9       45.87       42.92      5.84 o 
  -2   0   9      747.27      844.28     25.60 o 
  -1   0   9      123.79      134.60      8.98 o 
   0   0   9      735.37      716.41     20.06 o 
   1   0   9        3.73        8.08      5.39 o 
   2   0   9      505.03      515.59     21.56 o 
   3   0   9      822.02      853.33     31.44 o 
   4   0   9      248.87      218.27     14.37 o 
   5   0   9      105.02      131.14     14.37 o 
   6   0   9      221.30      195.82     17.96 o 
 -10   1   9       35.62       29.64     17.96 o 
  -9   1   9       58.75       76.67     10.61 o 
  -8   1   9       73.98       61.52      8.97 o 
  -7   1   9      241.11      257.97     18.41 o 
  -6   1   9      107.58      102.57     13.47 o 
  -5   1   9        0.03       -5.39      5.39 o 
  -4   1   9       70.31       74.64      7.31 o 
  -3   1   9     1154.44     1108.85     28.48 o 
  -2   1   9      155.57      128.45      9.88 o 
  -1   1   9      799.91      754.53     26.95 o 
   0   1   9        1.07       -4.49      4.49 o 
   1   1   9     1087.63     1050.05     35.93 o 
   2   1   9       10.65       11.68      6.29 o 
   3   1   9     1074.38      982.68     35.03 o 
   4   1   9        2.10       -1.80      7.19 o 
   5   1   9       37.74       31.44     10.78 o 
   6   1   9        0.90       17.07     10.78 o 
 -10   2   9        4.25        6.29     16.17 o 
  -9   2   9       16.56       13.06      8.53 o 
  -8   2   9        1.48       -6.45      8.98 o 
  -7   2   9      118.03      106.82      9.93 o 
  -6   2   9      281.80      301.22     13.96 o 
  -5   2   9      399.09      379.06     17.96 o 
  -4   2   9     1992.46     1991.41     62.88 o 
  -3   2   9        1.94        6.29      5.39 o 
  -2   2   9      187.44      183.24     11.68 o 
  -1   2   9      155.54      145.52     10.78 o 
   0   2   9      828.72      804.83     28.74 o 
   1   2   9       24.58       18.86      6.29 o 
   2   2   9      311.80      309.89     17.07 o 
   3   2   9      205.46      194.02     13.47 o 
   4   2   9      120.92      117.67     12.58 o 
   5   2   9        9.32        4.49      8.98 o 
   6   2   9      559.58      614.40     29.64 o 
  -9   3   9        9.15       -8.98      8.98 o 
  -8   3   9      131.17      143.72     14.37 o 
  -7   3   9      242.49      282.05     17.96 o 
  -6   3   9       98.87      101.50     11.68 o 
  -5   3   9      220.82      237.14     14.37 o 
  -4   3   9     1048.25     1090.47     38.62 o 
  -3   3   9      241.51      241.63     13.47 o 
  -2   3   9       13.25        6.29      5.39 o 
  -1   3   9      988.93      935.07     32.34 o 
   0   3   9      161.59      157.19     11.68 o 
   1   3   9      150.61      126.65     10.78 o 
   2   3   9       52.76       47.34     10.33 o 
   3   3   9      516.77      523.68     23.35 o 
   4   3   9       17.55       10.78      8.98 o 
   5   3   9      149.62      141.92     15.27 o 
   6   3   9       48.94       38.62     12.58 o 
  -8   4   9       97.91       88.93     13.47 o 
  -7   4   9       54.67       59.28     10.78 o 
  -6   4   9      346.96      342.23     18.86 o 
  -5   4   9       31.08       34.13      8.98 o 
  -4   4   9       15.90       17.07      7.19 o 
  -3   4   9        6.83        2.69      6.29 o 
  -2   4   9     1859.95     1876.44     59.28 o 
  -1   4   9      250.01      234.44     13.47 o 
   0   4   9       25.78       35.03      7.19 o 
   1   4   9       35.11       19.76      7.19 o 
   2   4   9      770.09      767.28     40.87 o 
   3   4   9       13.52        5.39      8.08 o 
   4   4   9       30.65       31.44      9.88 o 
   5   4   9        0.18       -1.80      9.88 o 
  -8   5   9      132.15      153.60     15.27 o 
  -7   5   9        5.27       -2.69      8.08 o 
  -6   5   9      132.03      132.94     13.47 o 
  -5   5   9      245.18      256.00     16.17 o 
  -4   5   9        3.70       -3.59      6.29 o 
  -3   5   9      329.14      300.01     16.17 o 
  -2   5   9      248.54      238.04     14.37 o 
  -1   5   9      202.68      257.80     15.27 o 
   0   5   9       98.41       80.84      9.88 o 
   1   5   9      491.53      518.88     17.48 o 
   2   5   9        0.37        5.21      5.98 o 
   3   5   9        0.16        7.19      8.08 o 
   4   5   9       20.38        9.88      9.88 o 
   5   5   9      180.68      209.29     17.96 o 
  -7   6   9       89.72       88.93     12.58 o 
  -6   6   9      381.76      388.04     20.66 o 
  -5   6   9      351.86      371.87     20.66 o 
  -4   6   9        2.01       13.47      8.08 o 
  -3   6   9      341.09      370.08     18.86 o 
  -2   6   9      998.97      984.48     35.93 o 
  -1   6   9        1.34       -4.49      7.19 o 
   0   6   9      124.76      119.58     31.44 o 
   1   6   9       96.09       83.22      8.62 o 
   2   6   9      143.47      170.52     11.62 o 
   3   6   9       96.18       92.52     12.58 o 
   4   6   9      278.21      306.30     19.76 o 
  -7   7   9       34.21       14.37      9.88 o 
  -6   7   9      423.59      442.84     23.35 o 
  -5   7   9       22.21       17.96      8.98 o 
  -4   7   9       66.00       81.74     10.78 o 
  -3   7   9      262.13      255.10     16.17 o 
  -2   7   9        5.39        8.08      7.19 o 
  -1   7   9        3.71        4.67      5.98 o 
   0   7   9      319.94      304.69     14.44 o 
   1   7   9      231.64      258.42     13.78 o 
   2   7   9       21.06       16.73      8.14 o 
   3   7   9      113.50      105.09     13.47 o 
   4   7   9       15.87       22.46     11.68 o 
  -6   8   9       26.82       10.78      9.88 o 
  -5   8   9        6.66       24.25      9.88 o 
  -4   8   9      122.45      114.98     12.58 o 
  -3   8   9      231.45      242.53     17.07 o 
  -2   8   9       17.01        7.58      6.80 o 
  -1   8   9      150.95      147.11     11.13 o 
   0   8   9      172.47      192.36     12.46 o 
   1   8   9        2.95        7.92      8.14 o 
   2   8   9        5.38        7.19     13.47 o 
   3   8   9        9.03       17.07     16.17 o 
  -5   9   9       32.80       26.05     10.78 o 
  -4   9   9      264.65      249.71     17.96 o 
  -3   9   9       45.94       43.12      8.62 o 
  -2   9   9       89.57       94.28      9.93 o 
  -1   9   9       86.11       93.88     11.68 o 
   0   9   9       45.36       41.32     16.17 o 
   1   9   9        1.56        5.39     14.37 o 
   2   9   9       31.25       27.85     17.07 o 
   3   9   9       24.90       12.58     17.96 o 
  -4  10   9       10.92       11.93      8.30 o 
  -3  10   9        5.26       -1.80     13.47 o 
  -2  10   9       17.70       28.74     15.27 o 
  -1  10   9      130.38      106.89     19.76 o 
   0  10   9       25.82       14.37     16.17 o 
   1  10   9        7.43        8.98     14.37 o 
  -1 -10  10        6.45       11.68     12.58 o 
   0 -10  10        0.47        0.90     12.58 o 
   1 -10  10        0.20       16.17     13.47 o 
   2 -10  10        3.42       -0.90     13.47 o 
   3 -10  10       38.85       45.81     16.17 o 
  -4  -9  10        3.23       -0.90     16.17 o 
  -3  -9  10        0.59       -3.59     14.37 o 
  -2  -9  10        0.19       -2.69     12.58 o 
  -1  -9  10        0.50        5.39     10.78 o 
   0  -9  10        6.90       13.47     11.68 o 
   1  -9  10       13.96       17.07     13.47 o 
   2  -9  10       44.14       26.95     13.47 o 
   3  -9  10       11.69        7.19     11.68 o 
   4  -9  10        6.56        9.88     11.68 o 
  -5  -8  10       10.81       11.68     14.37 o 
  -4  -8  10        0.56       -4.49     13.47 o 
  -3  -8  10        0.39       26.05     14.37 o 
  -2  -8  10       33.61       21.56     12.58 o 
  -1  -8  10      119.81      121.26     16.17 o 
   0  -8  10       41.63       53.89     13.47 o 
   1  -8  10       33.99       25.15     12.58 o 
   2  -8  10        6.49       -0.90     11.68 o 
   3  -8  10        4.92        1.80     11.68 o 
   4  -8  10        0.14       -2.69     11.68 o 
   5  -8  10      139.11      157.19     21.56 o 
   6  -8  10       26.19       26.95     15.27 o 
  -6  -7  10        0.89      -15.27     15.27 o 
  -5  -7  10        1.46      -10.78     13.47 o 
  -4  -7  10        8.97        5.39     13.47 o 
  -3  -7  10       16.15       26.95     13.47 o 
  -2  -7  10       46.77       39.61     13.02 o 
  -1  -7  10       31.46       31.44     11.68 o 
   0  -7  10        4.99       -1.80      9.88 o 
   1  -7  10        0.03        6.29      9.88 o 
   2  -7  10       70.10       71.86     14.37 o 
   3  -7  10        0.82       -9.88      9.88 o 
   4  -7  10        6.88       14.37     12.58 o 
   5  -7  10       11.09       13.47     13.47 o 
   6  -7  10        1.00       -4.49     12.58 o 
  -6  -6  10        0.20       -1.80     14.37 o 
  -5  -6  10       37.33       37.73     15.27 o 
  -4  -6  10       13.42       20.66     13.47 o 
  -3  -6  10       16.38       23.35     11.68 o 
  -2  -6  10        0.02        8.08      6.99 o 
  -1  -6  10        3.54        5.60      6.65 o 
   0  -6  10       80.53      103.30     14.37 o 
   1  -6  10      186.21      207.49     19.76 o 
   2  -6  10       39.37       22.46     10.78 o 
   3  -6  10        0.48       -1.80      9.88 o 
   4  -6  10       11.73        5.39     11.68 o 
   5  -6  10      179.71      165.28     20.66 o 
   6  -6  10       28.04       17.96     13.47 o 
   7  -6  10       53.48       43.12     15.27 o 
  -7  -5  10       14.59       28.74     17.07 o 
  -6  -5  10       12.54       17.07     15.27 o 
  -5  -5  10       15.03        9.88     12.58 o 
  -4  -5  10        0.12        1.80      9.88 o 
  -3  -5  10       31.60       32.34     11.68 o 
  -2  -5  10       94.89      102.32      9.83 o 
  -1  -5  10        9.87       23.91      6.65 o 
   0  -5  10      154.78      172.46     17.07 o 
   1  -5  10        0.94        4.49      8.98 o 
   2  -5  10        6.13       -0.90      9.88 o 
   3  -5  10       23.78       22.46     11.68 o 
   4  -5  10      292.76      315.28     24.25 o 
   5  -5  10       48.60       24.25     11.68 o 
   6  -5  10      104.97      135.20     12.28 o 
   7  -5  10       41.17       31.44     15.27 o 
  -8  -4  10        0.70       28.74     17.07 o 
  -7  -4  10        8.90        1.80     14.37 o 
  -6  -4  10       10.10       15.27     12.58 o 
  -5  -4  10        6.54       17.96     12.58 o 
  -4  -4  10       32.40       41.32     12.58 o 
  -3  -4  10       45.77       52.10     12.58 o 
  -2  -4  10        1.78        3.50      6.01 o 
  -1  -4  10        2.23       -0.42      5.37 o 
   0  -4  10       28.23       35.03     10.78 o 
   1  -4  10       99.52      106.89     14.37 o 
   2  -4  10      194.36      224.56     19.76 o 
   3  -4  10      207.92      152.96     26.50 o 
   4  -4  10       71.21       66.56      8.18 o 
   5  -4  10       29.11       23.68      8.08 o 
   6  -4  10        3.97        0.27      7.28 o 
   7  -4  10      104.90      122.16     19.76 o 
  -8  -3  10        0.25        3.59     14.37 o 
  -7  -3  10       18.41       48.51     16.17 o 
  -6  -3  10        0.59        0.00     11.68 o 
  -5  -3  10       15.54       25.15     11.68 o 
  -4  -3  10       27.46       26.05     11.68 o 
  -3  -3  10       11.38       17.07      9.88 o 
  -2  -3  10      157.76      174.90     11.43 o 
  -1  -3  10       67.50       66.43     10.78 o 
   0  -3  10      553.07      568.29     29.64 o 
   1  -3  10       22.35       20.79     10.78 o 
   2  -3  10      417.18      418.79     17.07 o 
   3  -3  10      269.26      271.20     12.73 o 
   4  -3  10       46.61       43.53      7.77 o 
   5  -3  10       81.21       82.23      9.28 o 
   6  -3  10      544.01      540.99     21.34 o 
  -9  -2  10        2.83       -1.80     16.17 o 
  -8  -2  10       30.33       24.25     15.27 o 
  -7  -2  10       19.35       22.46     13.47 o 
  -6  -2  10        5.11       19.76     12.58 o 
  -5  -2  10       12.18        6.29      9.88 o 
  -4  -2  10      243.83      233.54     18.86 o 
  -3  -2  10      288.23      328.23     24.25 o 
  -2  -2  10      484.77      519.93     13.88 o 
  -1  -2  10      237.67      270.79      9.24 o 
   0  -2  10       31.84       38.83      5.77 o 
   1  -2  10        3.54       11.68      5.15 o 
   2  -2  10       51.55       45.75     14.37 o 
   3  -2  10      176.83      178.62     10.96 o 
   4  -2  10       23.01       15.03      6.65 o 
   5  -2  10      650.21      685.21     23.02 o 
   6  -2  10       59.55       61.98     12.58 o 
  -9  -1  10       32.87        9.88     16.17 o 
  -8  -1  10       16.72       -9.88      9.88 o 
  -7  -1  10        9.67       -1.80     11.68 o 
  -6  -1  10        2.99       -0.90     10.78 o 
  -5  -1  10      354.91      352.71     28.74 o 
  -4  -1  10      242.23      249.95     11.62 o 
  -3  -1  10       65.96       66.02      6.47 o 
  -2  -1  10       85.26       92.17      5.78 o 
  -1  -1  10      315.89      319.93     10.17 o 
   0  -1  10       63.70       67.98      6.65 o 
   1  -1  10     2412.94     2607.10     60.34 o 
   2  -1  10     4100.11     4277.04     95.79 o 
   3  -1  10        8.52        9.31     10.78 o 
   4  -1  10      147.31      135.64     13.47 o 
   5  -1  10       75.36       61.98     10.78 o 
   6  -1  10      145.98      149.11     16.17 o 
  -9   0  10        0.91      -10.78     14.37 o 
  -8   0  10       47.28       35.03     15.27 o 
  -7   0  10       42.01       44.07      8.14 o 
  -6   0  10      150.94      166.48     10.96 o 
  -5   0  10       88.83       87.28      8.30 o 
  -4   0  10       19.44       25.55      5.61 o 
  -3   0  10      162.56      147.74     14.82 o 
  -2   0  10      664.90      683.54     20.06 o 
  -1   0  10      142.03      141.92     10.78 o 
   0   0  10      239.83      240.73     14.37 o 
   1   0  10     1362.98     1425.52     46.71 o 
   2   0  10      134.34      140.13     11.68 o 
   3   0  10      107.33      108.69     11.68 o 
   4   0  10       33.72       33.24      8.98 o 
   5   0  10      438.86      441.94     23.35 o 
   6   0  10       63.00       61.98     13.47 o 
 -10   1  10        0.28       -7.19     16.17 o 
  -9   1  10       54.61       58.87     11.68 o 
  -8   1  10       22.48       28.71      8.30 o 
  -7   1  10       21.49       17.03      7.12 o 
  -6   1  10        1.06       -4.14      5.30 o 
  -5   1  10       46.49       57.29      7.31 o 
  -4   1  10        5.96       13.97      5.61 o 
  -3   1  10      691.59      659.31     25.15 o 
  -2   1  10      601.88      610.81     24.25 o 
  -1   1  10      117.47      103.30      9.88 o 
   0   1  10       75.38       65.57      8.08 o 
   1   1  10       98.68       95.21      9.88 o 
   2   1  10       12.60       14.37      7.19 o 
   3   1  10       90.75       99.71     10.78 o 
   4   1  10      182.83      141.02     14.37 o 
   5   1  10       46.60       51.20     10.78 o 
   6   1  10        1.61       -1.80     10.78 o 
  -9   2  10        0.58       17.07     16.17 o 
  -8   2  10        3.29        3.56      8.53 o 
  -7   2  10        1.12        1.80      5.98 o 
  -6   2  10      162.79      175.16     14.37 o 
  -5   2  10       28.81       35.93      8.08 o 
  -4   2  10      213.81      226.36     13.47 o 
  -3   2  10      165.71      145.52     11.68 o 
  -2   2  10      544.77      512.90     21.56 o 
  -1   2  10       70.84       71.86      8.98 o 
   0   2  10      498.79      486.85     20.66 o 
   1   2  10      171.18      195.82     13.47 o 
   2   2  10      137.53      141.92     12.58 o 
   3   2  10      403.03      465.29     22.46 o 
   4   2  10      231.42      229.05     16.17 o 
   5   2  10       29.76       44.91     11.68 o 
  -8   3  10       11.10       -1.80      8.98 o 
  -7   3  10      337.99      343.13     20.66 o 
  -6   3  10        4.99        4.49      7.19 o 
  -5   3  10      226.67      232.65     15.27 o 
  -4   3  10      221.28      239.83     14.37 o 
  -3   3  10      464.04      464.39     20.66 o 
  -2   3  10       20.66       26.05      7.19 o 
  -1   3  10      288.92      264.98     14.37 o 
   0   3  10      381.01      318.88     17.07 o 
   1   3  10       25.90       22.46      7.19 o 
   2   3  10       20.07       32.34      8.98 o 
   3   3  10      364.69      371.87     19.76 o 
   4   3  10      147.47      149.11     14.37 o 
   5   3  10       66.26       60.18     12.58 o 
  -8   4  10       74.31       66.47     12.58 o 
  -7   4  10        0.26       -4.49      8.08 o 
  -6   4  10       18.45       18.86      8.98 o 
  -5   4  10       13.07        8.98      8.08 o 
  -4   4  10      572.62      573.08     24.25 o 
  -3   4  10        3.89       -1.80      6.29 o 
  -2   4  10      649.77      614.40     25.15 o 
  -1   4  10       23.27       26.05      7.19 o 
   0   4  10     1010.87      843.45     31.44 o 
   1   4  10        6.82        6.29      7.19 o 
   2   4  10      538.55      604.52     26.05 o 
   3   4  10      195.59      202.11     15.27 o 
   4   4  10        0.85       12.58     10.78 o 
  -7   5  10      118.39      140.13     14.37 o 
  -6   5  10        2.68        4.49      8.08 o 
  -5   5  10      486.09      495.83     23.35 o 
  -4   5  10        4.63       10.78      7.19 o 
  -3   5  10       14.33       14.37      7.19 o 
  -2   5  10       51.62       44.91      8.08 o 
  -1   5  10      502.49      538.95     23.35 o 
   0   5  10        9.29       21.56      8.08 o 
   1   5  10      197.64      212.95     12.28 o 
   2   5  10      279.60      282.05     17.07 o 
   3   5  10       66.17       79.05     12.58 o 
   4   5  10       12.30        5.39      9.88 o 
  -7   6  10        5.82        0.00      9.88 o 
  -6   6  10      121.17      125.75     13.47 o 
  -5   6  10       58.64       50.30      9.88 o 
  -4   6  10      342.67      329.66     18.86 o 
  -3   6  10        5.28       -7.19      7.19 o 
  -2   6  10      936.89      918.01     34.13 o 
  -1   6  10       31.41       23.35      8.08 o 
   0   6  10       69.68       63.04      8.14 o 
   1   6  10       51.43       49.80      8.98 o 
   2   6  10      213.16      212.02     22.01 o 
   3   6  10      127.98      141.02     14.37 o 
  -6   7  10       78.66       75.45     12.58 o 
  -5   7  10      463.39      465.29     23.35 o 
  -4   7  10        1.15       -8.08      8.08 o 
  -3   7  10      471.25      501.22     24.25 o 
  -2   7  10       22.70       30.54      8.98 o 
  -1   7  10      112.62      101.46      9.88 o 
   0   7  10        0.14        0.82      6.80 o 
   1   7  10      375.47      389.43     21.56 o 
   2   7  10       59.35       72.72     11.23 o 
   3   7  10       29.71       39.52     11.68 o 
  -5   8  10       35.16       26.95      9.88 o 
  -4   8  10        0.83       11.68      9.88 o 
  -3   8  10       10.78       12.58      8.98 o 
  -2   8  10      210.61      239.83     16.17 o 
  -1   8  10       10.58       10.57      7.97 o 
   0   8  10       98.75       97.91     10.78 o 
   1   8  10        3.34       18.12      8.81 o 
   2   8  10        7.25       21.20      8.97 o 
  -3   9  10       66.26       65.01      9.64 o 
  -2   9  10       28.41       19.14     17.07 o 
  -1   9  10        9.81       15.17      8.14 o 
   0   9  10        2.76       -0.90     14.37 o 
   1   9  10       41.45       73.66     19.76 o 
   2   9  10        0.78        9.88     17.07 o 
  -4  10  10       71.04       84.44     19.76 o 
  -3  10  10        9.19        8.98     15.27 o 
  -2  10  10        5.58        8.08     15.27 o 
  -1  10  10       13.11        0.90     15.27 o 
  -1 -10  11        7.21        2.69     14.37 o 
   0 -10  11        1.46       -7.19     14.37 o 
  -3  -9  11        0.58       -3.59     14.37 o 
  -1  -9  11        6.85       14.37     13.47 o 
   0  -9  11        0.09       13.47     13.47 o 
   1  -9  11        7.60        4.49     11.68 o 
   2  -9  11       24.69       51.20     16.17 o 
   3  -9  11        6.15        8.08     14.37 o 
  -4  -8  11        0.01        8.98     15.27 o 
  -3  -8  11       11.27        9.88     13.47 o 
  -1  -8  11       40.16       41.32     13.47 o 
   0  -8  11       45.31       41.32     14.37 o 
   1  -8  11       28.66       30.54     13.47 o 
   2  -8  11       13.91       33.24     14.37 o 
   3  -8  11        4.35      -11.68     11.68 o 
   4  -8  11       55.87       42.22     16.17 o 
  -5  -7  11        0.95        4.49     15.27 o 
  -4  -7  11        2.77        9.88     14.37 o 
  -3  -7  11       13.32       13.47     13.47 o 
  -2  -7  11       10.09        8.98     11.68 o 
  -1  -7  11        1.34       11.68     11.68 o 
   0  -7  11        2.59        2.69     10.78 o 
   1  -7  11        0.84       21.56     12.58 o 
   2  -7  11       37.80       27.85     12.58 o 
   3  -7  11        3.27       -0.90     12.58 o 
   4  -7  11        5.59       14.37     12.58 o 
   5  -7  11       29.77       29.64     14.37 o 
  -6  -6  11        0.61        8.08     15.27 o 
  -5  -6  11       16.52       13.47     14.37 o 
  -4  -6  11        2.01        5.39     11.68 o 
  -3  -6  11        4.15       -0.90     11.68 o 
  -2  -6  11        0.19        3.59     10.78 o 
  -1  -6  11       31.96       26.05     11.68 o 
   0  -6  11       10.79       11.68      9.88 o 
   1  -6  11       36.06       50.30     12.58 o 
   2  -6  11       10.28        6.29     11.68 o 
   3  -6  11        9.23        7.19     10.78 o 
   4  -6  11       49.65       50.30     15.27 o 
   5  -6  11       19.34       33.24     13.47 o 
   6  -6  11       78.75       55.69     17.96 o 
  -7  -5  11        2.47        1.80     14.37 o 
  -6  -5  11       17.57       35.93     17.07 o 
  -5  -5  11        3.64      -12.58     12.58 o 
  -4  -5  11        5.71       20.66     12.58 o 
  -3  -5  11        5.16       19.76     11.68 o 
  -2  -5  11       46.65       33.24     11.68 o 
  -1  -5  11       18.96       18.86      9.88 o 
   0  -5  11       50.25       48.51     12.58 o 
   1  -5  11       90.18       85.33     15.27 o 
   2  -5  11       81.16       90.72     16.17 o 
   3  -5  11       15.97       -3.59      9.88 o 
   4  -5  11      230.17      208.39     21.56 o 
   5  -5  11      130.08      121.26     18.86 o 
   6  -5  11       14.02       32.34     14.37 o 
  -7  -4  11        0.22        1.80     15.27 o 
  -6  -4  11        0.73       12.58     13.47 o 
  -5  -4  11       40.55       35.03     14.37 o 
  -4  -4  11       98.67       90.72     16.17 o 
  -3  -4  11      220.83      225.46     20.66 o 
  -2  -4  11        3.46        2.69      8.98 o 
  -1  -4  11        2.41        2.51      5.81 o 
   0  -4  11        1.01        2.69      9.88 o 
   1  -4  11      206.80      243.42     21.56 o 
   2  -4  11      205.22      212.88     20.66 o 
   3  -4  11       40.38       58.39     13.47 o 
   4  -4  11       97.95       97.87     13.92 o 
   5  -4  11        5.44        3.81      9.43 o 
   6  -4  11        5.40       -7.92      7.92 o 
   7  -4  11      106.59      123.06     18.86 o 
  -8  -3  11        1.54        0.90     16.17 o 
  -7  -3  11        3.63       -1.80     12.58 o 
  -6  -3  11       28.69       28.74     14.37 o 
  -5  -3  11       29.30       24.25     12.58 o 
  -4  -3  11      121.34      150.01     17.96 o 
  -3  -3  11       96.80       94.32     13.47 o 
  -2  -3  11       49.50       43.12     10.78 o 
  -1  -3  11        2.45       -1.40      5.61 o 
   0  -3  11      513.91      527.27     28.74 o 
   1  -3  11      338.51      351.93     13.96 o 
   2  -3  11       56.64       55.14      7.77 o 
   3  -3  11       26.27       15.91      6.65 o 
   4  -3  11      112.32       72.64     46.26 o 
   5  -3  11       47.76       61.30      9.88 o 
   6  -3  11      170.51      164.45     22.91 o 
  -8  -2  11       19.48       -8.08     14.37 o 
  -7  -2  11       17.01       36.83     15.27 o 
  -6  -2  11        1.36        0.90     10.78 o 
  -5  -2  11        0.42        5.39     10.78 o 
  -4  -2  11       26.96       36.83     11.68 o 
  -3  -2  11      218.22       61.08     10.78 o 
  -2  -2  11       98.12      102.13      7.97 o 
  -1  -2  11       62.15       74.42      6.20 o 
   0  -2  11       11.81       15.97      6.29 o 
   1  -2  11       70.59       68.57      7.31 o 
   2  -2  11      194.83      175.95     29.64 o 
   3  -2  11       99.93      115.21      9.71 o 
   4  -2  11      142.75      167.53     17.52 o 
   5  -2  11      124.36      119.47     15.27 o 
   6  -2  11       45.14       53.00     13.47 o 
  -9  -1  11       16.26       -3.59     15.27 o 
  -8  -1  11       19.88       26.05     14.37 o 
  -7  -1  11       21.01       15.27     12.58 o 
  -6  -1  11       15.59       34.13     12.58 o 
  -5  -1  11       40.56       35.03     12.58 o 
  -4  -1  11      219.78      219.40     15.72 o 
  -3  -1  11       58.03       58.39      6.90 o 
  -2  -1  11       68.10       64.67      6.90 o 
  -1  -1  11       13.16       19.76      4.52 o 
   0  -1  11      760.73      789.56     22.87 o 
   1  -1  11      109.97      113.75      9.28 o 
   2  -1  11      702.18      694.25     21.80 o 
   3  -1  11       13.43        8.98      8.98 o 
   4  -1  11       71.17       78.15     11.68 o 
   5  -1  11        6.97        6.29      8.98 o 
  -9   0  11       11.09       -0.90     16.17 o 
  -8   0  11       35.13       37.73     16.17 o 
  -7   0  11      111.31      117.64     11.13 o 
  -6   0  11      172.71      176.39     11.96 o 
  -5   0  11      414.79      424.02     26.95 o 
  -4   0  11        4.71        0.67      4.96 o 
  -3   0  11        3.37        2.96      5.37 o 
  -2   0  11       74.63       67.37      8.98 o 
  -1   0  11      485.88      494.93     20.66 o 
   0   0  11        5.60       -0.90      6.29 o 
   1   0  11       73.27       67.37      9.88 o 
   2   0  11      218.80      195.82     13.47 o 
   3   0  11      218.22      213.78     16.17 o 
   4   0  11        0.93        2.69      8.98 o 
   5   0  11      575.23      657.52     31.44 o 
  -9   1  11       26.35       19.76     16.17 o 
  -8   1  11       71.30       71.33     16.17 o 
  -7   1  11       35.62       24.70      7.97 o 
  -6   1  11       23.96       19.29      7.12 o 
  -5   1  11      313.68      283.05     13.29 o 
  -4   1  11      161.56      217.38     14.37 o 
  -3   1  11       39.09       35.93      8.08 o 
  -2   1  11      345.70      316.18     16.17 o 
  -1   1  11       76.03       70.06      8.98 o 
   0   1  11       10.84       -1.80      6.29 o 
   1   1  11        9.17        3.59      6.29 o 
   2   1  11      496.73      556.91     25.15 o 
   3   1  11       35.21       23.35      9.88 o 
   4   1  11       99.32       82.64     12.58 o 
   5   1  11       35.50       53.89     12.58 o 
  -8   2  11        7.15        7.19      9.88 o 
  -7   2  11       53.29       35.03     10.78 o 
  -6   2  11       47.79       48.51     10.78 o 
  -5   2  11        8.70        9.88      8.08 o 
  -4   2  11       11.60        7.19      6.29 o 
  -3   2  11      556.43      564.10     24.25 o 
  -2   2  11      179.90      173.36     12.58 o 
  -1   2  11       92.92      121.26     10.78 o 
   0   2  11        6.08       -2.69      6.29 o 
   1   2  11      709.53      679.97     26.95 o 
   2   2  11        1.25        0.90      8.08 o 
   3   2  11        2.19        5.39      8.08 o 
   4   2  11        1.23        4.49      8.98 o 
   5   2  11       95.07       78.15     14.37 o 
  -8   3  11        2.18       14.37     10.78 o 
  -7   3  11       27.42       27.85     10.78 o 
  -6   3  11       51.66       64.67     11.68 o 
  -5   3  11        9.59        0.90      8.08 o 
  -4   3  11       48.61       51.20      8.98 o 
  -3   3  11      170.03      179.65     14.37 o 
  -2   3  11      193.52      208.39     13.47 o 
  -1   3  11       95.83       75.45      8.98 o 
   0   3  11      301.24      308.10     17.07 o 
   1   3  11       16.82        9.88      7.19 o 
   2   3  11       52.31       47.61      9.88 o 
   3   3  11       37.58       11.68      8.98 o 
   4   3  11      345.56      354.81     21.56 o 
  -7   4  11      114.11      123.96     15.27 o 
  -6   4  11      173.15      176.06     16.17 o 
  -5   4  11        8.25        7.19      8.98 o 
  -4   4  11      153.27      156.29     13.47 o 
  -3   4  11      821.16      836.27     32.34 o 
  -2   4  11       22.73       28.74      8.08 o 
  -1   4  11       39.13       48.51      8.98 o 
   0   4  11      226.26      192.22     14.37 o 
   1   4  11      350.47      324.27     17.96 o 
   2   4  11       83.64       63.78     10.78 o 
   3   4  11      373.87      400.62     22.46 o 
   4   4  11       69.25      109.59     15.27 o 
  -7   5  11      205.54      247.02     18.86 o 
  -6   5  11       31.48       40.42     10.78 o 
  -5   5  11        7.25       11.68      8.08 o 
  -4   5  11      132.35      120.37     12.58 o 
  -3   5  11       46.15       41.32      8.98 o 
  -2   5  11       17.40       32.34      8.98 o 
  -1   5  11      356.52      291.93     17.07 o 
   0   5  11      387.34      382.65     19.76 o 
   1   5  11        2.27       -6.12      6.12 o 
   2   5  11      147.22      141.02     14.37 o 
   3   5  11       70.38       70.96     12.58 o 
  -6   6  11        2.55        0.00      9.88 o 
  -5   6  11       51.07       44.01      9.88 o 
  -4   6  11      295.84      307.20     19.76 o 
  -3   6  11       50.42       59.28     10.78 o 
  -2   6  11      154.03      129.35     12.58 o 
  -1   6  11      288.13      280.25     17.96 o 
   0   6  11       42.26       47.64      8.14 o 
   1   6  11        1.45       -2.84      7.31 o 
   2   6  11       52.48       43.12     11.68 o 
  -5   7  11      279.48      299.12     18.86 o 
  -4   7  11       85.31       69.16     11.68 o 
  -3   7  11       64.19       79.94     11.68 o 
  -2   7  11      147.35      170.67     15.27 o 
  -1   7  11      149.98      118.57     13.47 o 
   0   7  11       14.99        7.69      7.77 o 
   1   7  11       51.53       48.51     16.17 o 
  -3   8  11       23.13       17.96      9.88 o 
  -2   8  11      268.49      304.51     19.76 o 
  -1   8  11       48.79       43.71      8.81 o 
   0   8  11        1.40       -2.69     14.37 o 
   1   8  11       38.15       40.42     17.07 o 
  -3   9  11        5.34        7.19     15.27 o 
  -2   9  11       11.30       -1.80     14.37 o 
  -1   9  11        1.98      -13.47     13.47 o 
   0   9  11        6.98        6.29     16.17 o 
   1   9  11       44.42       70.06     20.66 o 
   0  -9  12        0.41       -8.08     12.58 o 
   1  -9  12       10.24        9.88     13.47 o 
  -4  -8  12        0.16        3.59     15.27 o 
  -1  -8  12       19.25       36.83     15.27 o 
   0  -8  12       31.50       43.12     15.27 o 
   1  -8  12       17.25       17.96     14.37 o 
   2  -8  12        1.40       -4.49     13.47 o 
   3  -8  12        9.65       17.07     14.37 o 
  -5  -7  12        0.43        0.90     14.37 o 
  -4  -7  12        5.03        3.59     14.37 o 
  -3  -7  12       12.90       17.07     14.37 o 
  -1  -7  12        8.05       24.25     13.47 o 
   0  -7  12        0.05       -7.19     11.68 o 
   1  -7  12        6.81       -1.80     12.58 o 
   2  -7  12       12.93       10.78     13.47 o 
   3  -7  12       56.18       49.40     16.17 o 
   4  -7  12       18.20       -5.39     12.58 o 
  -5  -6  12        3.42        8.98     16.17 o 
  -4  -6  12        4.01       -1.80     12.58 o 
  -3  -6  12        0.02       14.37     12.58 o 
  -1  -6  12       11.41       37.73     13.47 o 
   0  -6  12       16.14       27.85     13.47 o 
   1  -6  12       46.05       39.52     13.47 o 
   2  -6  12       14.68       17.07     13.47 o 
   3  -6  12       22.80       22.46     13.47 o 
   4  -6  12        1.28       17.96     12.58 o 
   5  -6  12       10.20        1.80     13.47 o 
  -6  -5  12        0.72        2.69     14.37 o 
  -5  -5  12        0.10      -10.78     10.78 o 
  -4  -5  12        2.74       13.47     12.58 o 
  -3  -5  12        7.32        7.19     11.68 o 
  -2  -5  12        5.73        6.29     10.78 o 
  -1  -5  12       79.37       77.25     15.27 o 
   0  -5  12        3.63        3.59     10.78 o 
   1  -5  12       19.76       21.56     12.58 o 
   2  -5  12       86.32      103.30     17.07 o 
   3  -5  12       47.96       42.22     14.37 o 
   4  -5  12       66.94       44.91     14.37 o 
   5  -5  12      199.91      194.92     22.46 o 
   6  -5  12        0.08        4.49     12.58 o 
  -7  -4  12        0.07        9.88     15.27 o 
  -6  -4  12        1.68       -4.49     12.58 o 
  -5  -4  12       56.85       53.89     16.17 o 
  -4  -4  12       78.24       89.82     16.17 o 
  -3  -4  12       96.70      121.26     17.07 o 
  -2  -4  12       18.51       25.15     10.78 o 
  -1  -4  12       11.86       23.35     11.68 o 
   0  -4  12       19.43       34.13     12.58 o 
   1  -4  12       48.18       53.00     13.47 o 
   2  -4  12       55.25       64.67     14.37 o 
   3  -4  12       20.38       21.56     10.78 o 
   4  -4  12      151.10      205.70     22.46 o 
   5  -4  12       16.53        4.70      8.18 o 
   6  -4  12       37.85       31.44     14.37 o 
  -7  -3  12        3.05        8.08     14.37 o 
  -6  -3  12       54.07       56.59     15.27 o 
  -5  -3  12       57.80       61.98     15.27 o 
  -4  -3  12        8.82        7.19     11.68 o 
  -3  -3  12        0.27       -1.80      8.98 o 
  -2  -3  12       67.99       59.28     11.68 o 
  -1  -3  12      109.67      113.18     15.27 o 
   0  -3  12      827.93      896.45     41.32 o 
   1  -3  12     1403.79     1395.87     57.49 o 
   2  -3  12        5.28        5.90      6.65 o 
   3  -3  12       22.33       16.40      8.53 o 
   4  -3  12       48.98       38.52     10.33 o 
   5  -3  12      119.92      137.93     12.37 o 
  -8  -2  12       10.19       30.54     17.07 o 
  -7  -2  12       15.28        2.69     10.78 o 
  -6  -2  12       10.61       -2.69      8.08 o 
  -5  -2  12        8.88       -0.90     10.78 o 
  -4  -2  12        0.18       -4.49      9.88 o 
  -3  -2  12      141.68      137.43     17.07 o 
  -2  -2  12       51.19       64.67     11.68 o 
  -1  -2  12       59.29       78.52     13.92 o 
   0  -2  12      337.53      400.28     37.28 o 
   1  -2  12       26.69       38.02      7.12 o 
   2  -2  12       94.59      109.25      9.93 o 
   3  -2  12       17.12       24.72      7.28 o 
   4  -2  12      288.14      318.35     19.31 o 
   5  -2  12       36.73       45.81     13.47 o 
  -8  -1  12        0.08        4.49     14.37 o 
  -7  -1  12        5.58       15.27     14.37 o 
  -6  -1  12       14.69        4.49     12.58 o 
  -5  -1  12        3.14       -4.49     10.78 o 
  -4  -1  12      136.09      155.98     13.47 o 
  -3  -1  12      178.99      194.46     36.38 o 
  -2  -1  12       37.54       36.47      6.26 o 
  -1  -1  12        0.44       -0.42      5.37 o 
   0  -1  12       32.37       43.10      8.53 o 
   1  -1  12       48.15       56.25      7.97 o 
   2  -1  12       40.17       54.79     10.78 o 
   3  -1  12       59.70       70.06     11.68 o 
   4  -1  12       70.46       80.84     13.47 o 
   5  -1  12        4.41        8.98      8.08 o 
  -8   0  12       11.33       16.17     15.27 o 
  -7   0  12       30.78       29.64     13.47 o 
  -6   0  12        3.78       -4.14      7.12 o 
  -5   0  12       39.52       41.30      7.97 o 
  -4   0  12       51.59       57.77      7.97 o 
  -3   0  12      199.72      202.11     14.37 o 
  -2   0  12        1.97       10.78      7.19 o 
  -1   0  12      156.80      171.57     13.47 o 
   0   0  12       91.24      109.59     11.68 o 
   1   0  12       27.37       26.05      8.98 o 
   2   0  12      152.50      126.65     13.47 o 
   3   0  12      190.86      217.38     17.07 o 
   4   0  12       62.58       81.74     13.47 o 
  -8   1  12       83.76       72.04     14.37 o 
  -7   1  12        0.46       -1.35      7.97 o 
  -6   1  12      106.08      114.37     10.30 o 
  -5   1  12      177.45      136.53     12.58 o 
  -4   1  12      184.13      163.48     13.47 o 
  -3   1  12       47.92       53.89      9.88 o 
  -2   1  12       73.18       86.23     10.78 o 
  -1   1  12      161.01      166.18     13.47 o 
   0   1  12       27.73       27.85      8.08 o 
   1   1  12        0.31       -4.49      8.08 o 
   2   1  12      220.39      212.88     16.17 o 
   3   1  12      140.96      110.48     13.47 o 
   4   1  12       24.05       16.17     10.78 o 
  -7   2  12        9.61       -2.69      9.88 o 
  -6   2  12        0.70       -8.98      8.98 o 
  -5   2  12      107.24      130.25     13.47 o 
  -4   2  12       10.75        9.88      8.08 o 
  -3   2  12      154.32      144.62     13.47 o 
  -2   2  12        5.88        1.80      6.29 o 
  -1   2  12      654.76      600.93     25.15 o 
   0   2  12       15.57       14.37      7.19 o 
   1   2  12      328.20      346.72     18.86 o 
   2   2  12      121.74      127.55     13.47 o 
   3   2  12       41.30       58.39     11.68 o 
   4   2  12        9.89        7.19     10.78 o 
  -7   3  12        5.20        1.80      8.98 o 
  -6   3  12      116.63      134.74     14.37 o 
  -5   3  12        1.29        2.69      8.08 o 
  -4   3  12       25.31       33.24      8.98 o 
  -3   3  12        5.04       13.47      8.08 o 
  -2   3  12      244.52      264.08     16.17 o 
  -1   3  12        3.76        0.90      7.19 o 
   1   3  12      170.58      148.21     13.47 o 
   2   3  12      198.69      184.14     15.27 o 
   3   3  12       37.46       29.64      9.88 o 
  -6   4  12       30.63       39.52     10.78 o 
  -5   4  12      265.12      264.08     17.96 o 
  -4   4  12       12.31        8.08      8.08 o 
  -3   4  12      506.66      542.54     25.15 o 
  -2   4  12        8.47       15.27      8.08 o 
  -1   4  12        4.52       -3.59      7.19 o 
   0   4  12       24.92       16.17      8.98 o 
   1   4  12      351.60      362.89     19.76 o 
   2   4  12      175.97      193.12     16.17 o 
  -6   5  12      260.23      275.76     19.76 o 
  -5   5  12        1.13       -3.59      8.98 o 
  -4   5  12      194.05      164.38     15.27 o 
  -3   5  12        4.26        4.49      8.08 o 
  -2   5  12      230.45      234.44     16.17 o 
  -1   5  12        0.24       -8.08      8.08 o 
   0   5  12      494.41      535.35     25.15 o 
   1   5  12       86.95       97.91     13.47 o 
   2   5  12       10.74        5.39      9.88 o 
  -4   6  12       18.78       23.35     10.78 o 
  -3   6  12      321.60      299.12     18.86 o 
  -2   6  12        8.70        3.59      8.98 o 
  -1   6  12      106.95      112.28     12.58 o 
   0   6  12        0.96       -2.55      7.31 o 
  -2   7  12        3.30        8.08      8.98 o 
  -1   7  12        5.44        0.00     13.47 o 
   0   7  12      118.21      152.70     20.66 o 
  -1   8  12       78.86       89.82     17.96 o 
   0   8  12        1.13       12.58     16.17 o 
   1   8  12       11.37       -7.19     16.17 o 
   0  -8  13        5.60        2.69     14.37 o 
   1  -8  13        0.11        6.29     14.37 o 
   2  -8  13        3.72      -13.47     13.47 o 
  -4  -7  13        2.20        9.88     16.17 o 
   0  -7  13        5.71        8.98     14.37 o 
   1  -7  13       23.15       39.52     15.27 o 
   2  -7  13       15.33       17.07     15.27 o 
   3  -7  13       49.65       25.15     15.27 o 
  -5  -6  13       16.17       34.13     17.07 o 
  -4  -6  13       22.21       26.05     15.27 o 
  -3  -6  13        0.03       14.37     13.47 o 
   0  -6  13       32.44       42.22     15.27 o 
   1  -6  13       57.91       56.59     16.17 o 
   2  -6  13        6.80      -10.78     12.58 o 
   3  -6  13        6.95       10.78     13.47 o 
   4  -6  13        3.81       -7.19     11.68 o 
  -5  -5  13        7.21       14.37     15.27 o 
  -4  -5  13       14.19       13.47     13.47 o 
  -3  -5  13        3.86        5.39     11.68 o 
   0  -5  13       75.03       95.21     17.07 o 
   1  -5  13        0.13        8.08     12.58 o 
   2  -5  13        1.13        8.98     12.58 o 
   3  -5  13       58.02       54.79     15.27 o 
   4  -5  13       42.93       33.24     14.37 o 
  -6  -4  13        4.13       16.17     15.27 o 
  -5  -4  13        8.25        7.19     14.37 o 
  -4  -4  13       33.79       57.49     15.27 o 
  -3  -4  13       23.52       17.07     11.68 o 
   0  -4  13        3.08       -2.69     10.78 o 
   1  -4  13       14.40       15.27     10.78 o 
   2  -4  13       10.34       15.27     10.78 o 
   3  -4  13       72.70       77.25     16.17 o 
   4  -4  13       37.64       38.62     14.37 o 
   5  -4  13        4.38       15.27     12.58 o 
  -6  -3  13       11.17       15.27     13.47 o 
  -5  -3  13       17.58        8.98      9.88 o 
  -4  -3  13       10.28        9.88     12.58 o 
  -3  -3  13        0.42        8.98     10.78 o 
  -2  -3  13       30.47       18.86     10.78 o 
  -1  -3  13      274.36      289.24     22.46 o 
   0  -3  13      133.11      157.19     18.86 o 
   1  -3  13      226.45      245.22     22.46 o 
   2  -3  13       12.14       14.37     11.68 o 
   3  -3  13       44.90       52.24      8.82 o 
   4  -3  13       24.90       22.83      7.31 o 
  -7  -2  13       44.28       49.40     17.07 o 
  -6  -2  13       46.68       44.01     15.27 o 
  -5  -2  13        0.90        2.69     11.68 o 
  -4  -2  13        2.31       -3.59     10.78 o 
  -3  -2  13       28.58       48.51     12.58 o 
  -2  -2  13      118.26      131.14     16.17 o 
  -1  -2  13       27.38       37.73     11.68 o 
   0  -2  13        2.78        6.92      6.26 o 
   1  -2  13      138.16      145.45     13.02 o 
   2  -2  13      130.45      135.16     18.86 o 
   3  -2  13        8.74       11.46      7.92 o 
   4  -2  13      282.00      309.00     21.56 o 
  -7  -1  13        0.07        3.59     15.27 o 
  -6  -1  13       67.17       77.25     17.96 o 
  -5  -1  13       50.29       53.00     14.37 o 
  -4  -1  13       30.53       35.03     11.68 o 
  -3  -1  13       46.99       43.68      7.77 o 
  -2  -1  13        9.49       -5.39      8.08 o 
  -1  -1  13        1.78        2.69      8.08 o 
   0  -1  13        2.13        0.00      8.08 o 
   1  -1  13      194.32      200.31     16.17 o 
   2  -1  13       17.77       25.15      9.88 o 
   3  -1  13       21.53       28.74     10.78 o 
   4  -1  13        8.88       20.66     11.68 o 
  -7   0  13       22.95       11.68     13.47 o 
  -6   0  13        0.50       -2.69     12.58 o 
  -5   0  13        1.74       -4.41      6.65 o 
  -4   0  13       57.97       53.00     10.78 o 
  -3   0  13       67.99       68.27     10.78 o 
  -2   0  13       72.99       75.45     10.78 o 
  -1   0  13        3.02        5.39      8.08 o 
   0   0  13      265.99      285.64     17.96 o 
   1   0  13        1.58        3.59      8.98 o 
   2   0  13        7.30        2.69      9.88 o 
   3   0  13        2.64        1.80      9.88 o 
  -7   1  13        2.10       -0.90      9.88 o 
  -6   1  13        6.49        4.49      9.88 o 
  -5   1  13        0.68        4.49      8.98 o 
  -4   1  13       65.43       66.47     11.68 o 
  -3   1  13       66.55       65.57     10.78 o 
  -2   1  13       30.88       12.58      8.08 o 
  -1   1  13       52.52       54.79      9.88 o 
   0   1  13       14.13       20.66      8.98 o 
   1   1  13      106.59      128.45     13.47 o 
   2   1  13       42.32       28.74     10.78 o 
   3   1  13      251.22      247.92     17.96 o 
  -6   2  13       17.63       17.07      9.88 o 
  -5   2  13       32.57       31.44     10.78 o 
  -4   2  13      295.99      321.57     19.76 o 
  -3   2  13       14.79       25.15      8.98 o 
  -2   2  13        0.95       -1.80      7.19 o 
  -1   2  13      175.30      172.46     14.37 o 
   0   2  13      331.19      347.62     19.76 o 
   1   2  13       39.87       40.42     10.78 o 
   2   2  13      201.67      203.90     17.07 o 
  -6   3  13        0.06        4.49      9.88 o 
  -5   3  13       13.74       19.76     10.78 o 
  -4   3  13       30.70       38.62     10.78 o 
  -3   3  13       67.57       72.76     10.78 o 
  -2   3  13      183.70      164.38     14.37 o 
  -1   3  13      243.61      247.02     17.07 o 
   0   3  13        1.60        9.88      8.98 o 
   1   3  13       40.85       34.13     10.78 o 
   2   3  13      115.54       98.81     13.47 o 
  -5   4  13      146.10      147.31     15.27 o 
  -4   4  13       62.65       69.16     11.68 o 
  -3   4  13       69.30       75.45     11.68 o 
  -2   4  13      169.58      150.91     14.37 o 
  -1   4  13       68.81       76.35     10.78 o 
   0   4  13        5.13       11.68      8.98 o 
   1   4  13      102.46       80.84     12.58 o 
  -4   5  13       25.22       11.68     10.78 o 
  -3   5  13       79.02       79.94     11.68 o 
  -2   5  13      160.08      137.43     14.37 o 
  -1   5  13       54.31       32.34      9.88 o 
   0   5  13       45.18       47.61     10.78 o 
   0   6  13       36.23       45.81     16.17 o 
  -1   7  13        4.56        9.88     15.27 o 
   0   7  13       89.90       88.03     18.86 o 
  -2   8  13        3.01        0.90     15.27 o 
  -1   8  13       45.78       38.62     17.07 o 
   0  -7  14        0.41       -7.19     14.37 o 
   1  -7  14       19.35       17.07     15.27 o 
  -4  -6  14       12.89       18.86     15.27 o 
   0  -6  14       17.32       28.74     15.27 o 
   1  -6  14        5.01       -5.39     13.47 o 
   2  -6  14        4.84        8.98     14.37 o 
  -5  -5  14        1.32       -4.49     15.27 o 
  -4  -5  14        0.72       -2.69     13.47 o 
   0  -5  14      276.76      238.04     25.15 o 
   1  -5  14        1.07       -3.59     10.78 o 
   2  -5  14        0.03        1.80     11.68 o 
   3  -5  14       20.50       13.47     13.47 o 
  -5  -4  14        1.47       15.27     12.58 o 
  -4  -4  14       18.37       31.44     12.58 o 
   0  -4  14        3.75       18.86     12.58 o 
   1  -4  14       33.37       38.62     14.37 o 
   2  -4  14        6.49       18.86     13.47 o 
   3  -4  14       81.65       70.06     17.07 o 
   4  -4  14       18.32       26.05     14.37 o 
  -6  -3  14        1.38       -1.80     14.37 o 
  -5  -3  14       13.90       42.22     15.27 o 
  -4  -3  14       20.78       34.13     14.37 o 
  -3  -3  14       12.30       11.68     12.58 o 
   0  -3  14       28.29       44.91     13.47 o 
   1  -3  14       12.70        9.88     11.68 o 
   2  -3  14        3.74        4.49     11.68 o 
   3  -3  14       45.45       28.74     13.47 o 
   4  -3  14       17.10       12.58     12.58 o 
  -6  -2  14        4.96        7.19     13.47 o 
  -5  -2  14        7.39       -2.69     12.58 o 
  -4  -2  14       37.47       42.22     14.37 o 
  -3  -2  14       16.61        8.08     11.68 o 
   0  -2  14        3.33       -1.80      9.88 o 
   1  -2  14        9.93        7.93      7.28 o 
   2  -2  14       70.51       93.42     14.37 o 
   3  -2  14       55.49       53.89     13.47 o 
  -6  -1  14       73.73       85.33     17.96 o 
  -5  -1  14       44.62       42.22     15.27 o 
  -4  -1  14       30.51       27.85     13.47 o 
  -2  -1  14       24.14       28.74      9.88 o 
  -1  -1  14        8.04        1.80      8.98 o 
   0  -1  14       10.67        0.00      9.88 o 
   1  -1  14       56.25       79.94     12.58 o 
   2  -1  14       54.81       63.78     12.58 o 
   3  -1  14        5.94       10.78     11.68 o 
  -7   0  14        0.08        2.69     13.47 o 
  -6   0  14        4.71       13.47     14.37 o 
  -4   0  14       17.91       23.35      9.88 o 
  -3   0  14        0.19       -8.08      8.98 o 
  -2   0  14      182.36      183.24     15.27 o 
  -1   0  14       21.84       17.96      8.98 o 
   0   0  14       86.78       89.82     12.58 o 
   1   0  14       25.43       29.64     10.78 o 
   2   0  14       51.09       61.08     12.58 o 
  -6   1  14        0.65       -8.08      9.88 o 
  -5   1  14        7.43        8.08     10.78 o 
  -4   1  14        1.33       -4.49      8.98 o 
  -3   1  14       31.50       34.13      9.88 o 
  -2   1  14        0.26        3.59      8.98 o 
  -1   1  14        0.17        7.19      8.98 o 
   0   1  14       25.33       25.15      9.88 o 
   1   1  14      168.21      185.04     17.07 o 
   2   1  14       57.00       51.20     11.68 o 
  -5   2  14       15.20       11.68      9.88 o 
  -4   2  14      111.89      129.35     14.37 o 
  -3   2  14        0.40       -5.39      8.98 o 
  -2   2  14        4.78       11.68      8.98 o 
  -1   2  14        0.46       -5.39      8.98 o 
   0   2  14      220.39      238.93     17.96 o 
   1   2  14      135.55      130.25     15.27 o 
  -4   3  14        0.67        6.29      9.88 o 
  -3   3  14      160.52      139.23     14.37 o 
  -2   3  14        5.86        4.49      8.08 o 
  -1   3  14      243.74      256.90     17.96 o 
   0   3  14       61.93       34.13     10.78 o 
  -1   7  14        5.17       -0.90     16.17 o 
   1  -6  15        0.28        5.39     13.47 o 
   1  -5  15        3.26       -2.69     13.47 o 
   2  -5  15       13.88        9.88     13.47 o 
  -4  -4  15        5.53        4.49     14.37 o 
   0  -4  15       54.92       67.37     17.07 o 
   1  -4  15       35.90       34.13     14.37 o 
   2  -4  15       15.51       16.17     13.47 o 
  -5  -3  15        7.94       15.27     16.17 o 
  -4  -3  15        2.58        0.00     13.47 o 
   0  -3  15       36.72       26.95     13.47 o 
   1  -3  15        5.48       19.76     12.58 o 
   2  -3  15        0.60        8.98     11.68 o 
  -5  -2  15        1.47       -2.69     13.47 o 
  -4  -2  15       19.66        9.88     12.58 o 
  -5  -1  15       20.18        3.59     13.47 o 
   0  -1  15       53.70       64.67     13.47 o 
   1  -1  15       27.93       20.66     11.68 o 
  -3   0  15        9.85        0.00      9.88 o 
  -2   0  15       65.32       65.57     11.68 o 
  -1   0  15      128.99      122.16     14.37 o 
   0   0  15       13.08       12.58     10.78 o 
  -4   1  15       44.87       53.89     11.68 o 
  -3   1  15       50.40       69.16     12.58 o 
  -2   1  15       51.32       53.89     11.68 o 
  -1   1  15        3.03       11.68      9.88 o 
   1  -4  16       17.09       22.46     15.27 o 
   1  -3  16        7.99        8.08     14.37 o 
                                                 
